# Supplementary material for: Proteomic Analysis of the Hemolymph After Metschnikowia bicuspidata Infection in the Chinese Mitten Crab Eriocheir sinensis
Source: Front Immunol. 2021 Apr 1;12:659723. doi: 10.3389/fimmu.2021.659723 (PMC8047416; doi:10.3389/fimmu.2021.659723)
Supplement: Supplementary file 1 [file Table_1.xlsx]

## Sheet: identified proteins
Protein accession	Protein description	Gene name	MW [kDa]	Coverage [%]	MS/MS Counts	Peptides	Unique peptides	MS/MS Count C_1.1	MS/MS Count C_1.2	MS/MS Count C_1.4	MS/MS Count E_1.1	MS/MS Count E_1.2	MS/MS Count E_1.4	Peptides C_1.1	Peptides C_1.2	Peptides C_1.4	Peptides E_1.1	Peptides E_1.2	Peptides E_1.4	Unique peptides C_1.1	Unique peptides C_1.2	Unique peptides C_1.4	Unique peptides E_1.1	Unique peptides E_1.2	Unique peptides E_1.4	LFQ intensity C_1.1	LFQ intensity C_1.2	LFQ intensity C_1.4	LFQ intensity E_1.1	LFQ intensity E_1.2	LFQ intensity E_1.4	C_1.1	C_1.2	C_1.4	E_1.1	E_1.2	E_1.4	E_1.1/C_1.1 Ratio	E_1.2/C_1.2 Ratio	E_1.4/C_1.4 Ratio	E_1/C_1 Ratio	E_1/C_1 P value
TRINITY_DN10_c0_g1_m.450	Cystatin-A OS=Felis catus OX=9685 GN=CSTA PE=1 SV=1	CSTA	13.437	10.3	2	1	1	0	1	1	0	0	0	1	1	1	1	0	1	1	1	1	1	0	1	0	0	0	0	0	2142900						1
TRINITY_DN10_c0_g3_m.452	Cystatin-A OS=Felis catus OX=9685 GN=CSTA PE=1 SV=1	CSTA	13.405	20	8	2	2	1	2	2	1	1	1	2	2	2	2	2	2	2	2	2	2	2	2	35909000	32294000	21506000	70562000	53966000	43128000	0.837153	0.752876	0.501374	1.64503	1.25812	1.00545	1.965	1.671	2.005	1.8689	0.0410246
TRINITY_DN1001_c0_g1_m.15	Gelsolin, cytoplasmic OS=Homarus americanus OX=6706 PE=1 SV=1	--	82.257	48	89	26	26	11	10	15	18	18	17	20	18	22	23	24	23	20	18	22	23	24	23	361000000	308900000	293810000	774570000	578830000	620190000	0.737412	0.630988	0.600163	1.58221	1.18237	1.26686	2.146	1.874	2.111	2.0479	0.00268892
TRINITY_DN10011_c0_g1_m.8	Venom carboxylesterase-6 OS=Apis mellifera OX=7460 PE=2 SV=1	--	61.808	36.5	54	14	14	8	11	12	8	12	3	13	13	14	13	12	11	13	13	14	13	12	11	273710000	268010000	263800000	329530000	296270000	212050000	0.999325	0.978514	0.963143	1.20312	1.08169	0.774202	1.204	1.105	0.804	1.0401	0.874146
TRINITY_DN1019_c0_g1_m.75	STE20-like serine/threonine-protein kinase OS=Mus musculus OX=10090 GN=Slk PE=1 SV=2	Slk	173.67	1	0	1	1	0	0	0	0	0	0	1	1	1	0	1	1	1	1	1	0	1	1	0	0	0	0	0	2192600						1
TRINITY_DN1025_c0_g2_m.117	26S proteasome regulatory subunit 8 OS=Manduca sexta OX=7130 PE=2 SV=1	--	45.53	6.2	3	2	2	0	0	1	0	1	1	1	2	2	1	2	2	1	2	2	1	2	2	0	0	0	0	0	12739000						1
TRINITY_DN1028_c0_g2_m.131	60S ribosomal protein L10a OS=Spodoptera frugiperda OX=7108 GN=RpL10A PE=2 SV=1	RpL10A	24.739	24	13	4	4	0	1	2	2	5	3	4	4	4	4	4	4	4	4	4	4	4	4	25103000	27067000	24262000	36307000	47863000	48316000	0.720943	0.777348	0.69679	1.04272	1.3746	1.38761	1.446	1.768	1.991	1.7334	0.00542155
TRINITY_DN1033_c0_g3_m.156	Antileukoproteinase OS=Ovis aries OX=9940 GN=SLPI PE=1 SV=1	SLPI	17.552	49.1	25	6	6	3	5	5	4	6	2	6	6	6	6	6	5	6	6	6	6	6	5	93126000	116360000	110540000	160150000	148540000	124620000	0.741709	0.926758	0.880404	1.27553	1.18306	0.992545	1.72	1.277	1.127	1.354	0.0394734
TRINITY_DN1034_c1_g2_m.173	FK506-binding protein 2 OS=Cryptococcus neoformans var. neoformans serotype D (strain JEC21 / ATCC MYA-565) OX=214684 GN=FPR2 PE=3 SV=1	FPR2	22.661	13.2	2	2	2	0	0	1	0	1	0	1	1	2	1	1	0	1	1	2	1	1	0	0	0	6268100	0	0	0			1
TRINITY_DN1041_c0_g1_m.201	Glycogen phosphorylase OS=Drosophila melanogaster OX=7227 GN=GlyP PE=2 SV=2	GlyP	97.498	38.9	110	27	27	17	18	19	15	23	18	22	24	25	24	25	22	22	24	25	24	25	22	209920000	235590000	242100000	354030000	276540000	363890000	0.748792	0.840357	0.863579	1.26284	0.986427	1.29801	1.686	1.174	1.503	1.4463	0.0204121
TRINITY_DN10440_c0_g1_m.214	Elongation factor 1-delta OS=Macaca fascicularis OX=9541 GN=EEF1D PE=2 SV=2	EEF1D	32.757	13.3	3	3	3	0	1	0	0	1	1	3	3	2	1	3	3	3	3	2	1	3	3	0	14544000	0	0	16984000	22930000		0.801205			0.93562	1.26317		1.168		1.3722
TRINITY_DN1045_c0_g1_m.217	26S proteasome regulatory subunit 4 OS=Drosophila melanogaster OX=7227 GN=Rpt2 PE=1 SV=2	Rpt2	50.361	4.9	4	2	2	0	0	1	0	2	1	2	2	2	2	2	2	2	2	2	2	2	2	7177000	6511300	6762100	5800200	9763700	8137000	0.975328	0.884862	0.918945	0.788226	1.32685	1.10579	0.808	1.5	1.203	1.1589	0.463227
TRINITY_DN1047_c0_g1_m.222	Synaptic vesicle membrane protein VAT-1 homolog-like OS=Mus musculus OX=10090 GN=Vat1l PE=1 SV=2	Vat1l	48.198	23.5	16	7	7	6	4	3	2	1	0	7	7	5	3	4	4	7	7	5	3	4	4	34334000	29921000	48738000	11443000	14203000	12393000	1.36398	1.18866	1.9362	0.454592	0.564238	0.492333	0.333	0.475	0.254	0.3366	0.00249207
TRINITY_DN1049_c0_g1_m.230	NADH dehydrogenase [ubiquinone] 1 alpha subcomplex subunit 8 OS=Mus musculus OX=10090 GN=Ndufa8 PE=1 SV=3	Ndufa8	22.723	12.4	2	1	1	0	0	0	0	1	1	1	1	0	0	1	1	1	1	0	0	1	1	0	0	0	0	0	3520900						1
TRINITY_DN1050_c0_g1_m.233	T-complex protein 1 subunit alpha OS=Drosophila melanogaster OX=7227 GN=CCT1 PE=2 SV=2	CCT1	59.64	16	26	8	8	5	5	6	0	5	5	7	7	7	4	7	7	7	7	7	4	7	7	31672000	28918000	33265000	27921000	34791000	41914000	0.957432	0.874179	1.00559	0.84404	1.05172	1.26704	0.882	1.203	1.26	1.1148	0.480472
TRINITY_DN10547_c0_g1_m.243	Anti-lipopolysaccharide factor OS=Portunus trituberculatus OX=210409 GN=ALF PE=2 SV=2	ALF	17.293	38.3	23	6	6	4	3	4	4	5	3	6	6	6	6	6	5	6	6	6	6	6	5	858320000	618660000	708860000	469470000	362360000	317640000	1.54406	1.11293	1.27519	0.844545	0.651861	0.571413	0.547	0.586	0.448	0.5259	0.0122179
TRINITY_DN106_c1_g2_m.316	Annexin A11 OS=Homo sapiens OX=9606 GN=ANXA11 PE=1 SV=1	ANXA11	56.634	15.1	27	7	7	6	6	7	2	3	3	6	7	7	5	5	4	6	7	7	5	5	4	110990000	89084000	83705000	43810000	45926000	56991000	1.54688	1.24157	1.1666	0.610584	0.640075	0.794289	0.395	0.516	0.681	0.517	0.00501675
TRINITY_DN10617_c0_g1_m.268	RNA-directed RNA polymerase L OS=Dugbe virus (isolate ArD44313) OX=766194 GN=L PE=1 SV=1	L	449.06	0.2	0	1	1	0	0	0	0	0	0	0	1	1	1	1	1	0	1	1	1	1	1	0	0	0	0	0	0
TRINITY_DN107_c0_g1_m.353	Calcium-transporting ATPase sarcoplasmic/endoplasmic reticulum type OS=Drosophila melanogaster OX=7227 GN=Ca-P60A PE=1 SV=2	Ca-P60A	76.986	12	10	7	4	0	0	2	0	5	3	5	6	5	3	7	6	3	4	3	2	4	4	14931000	12150000	27579000	17827000	44251000	44952000	0.55406	0.450863	1.0234	0.661525	1.64207	1.66808	1.194	3.642	1.63	1.9581	0.171626
TRINITY_DN107_c0_g2_m.357	Calcium-transporting ATPase sarcoplasmic/endoplasmic reticulum type OS=Anopheles gambiae OX=7165 GN=Ca-P60A PE=3 SV=5	Ca-P60A	82.674	11.2	6	6	3	0	0	2	0	2	2	5	4	5	2	6	5	3	2	3	1	3	3	6651100	6049200	8348000	0	21907000	23090000	0.503526	0.457958	0.63199		1.65848	1.74804		3.621	2.766	3.2067	0.00255103
TRINITY_DN10712_c0_g2_m.332	Serine hydroxymethyltransferase, cytosolic OS=Ovis aries OX=9940 GN=SHMT1 PE=1 SV=3	SHMT1	51.704	6.4	2	2	2	0	0	0	0	2	0	1	1	1	2	2	2	1	1	1	2	2	2	0	0	0	5513800	8013000	5442600				0.872004	1.26725	0.860744
TRINITY_DN1075_c0_g1_m.344	LDLa domain-containing C-type lectin [Eriocheir sinensis]	--	41.045	15	7	4	4	1	0	2	1	1	2	4	3	4	4	4	4	4	3	4	4	4	4	0	0	244110000	227670000	232580000	282860000			0.98908	0.922469	0.942363	1.14609			1.159	1.0147
TRINITY_DN1080_c0_g1_m.363	crustin-1 [Eriocheir sinensis]	--	11.573	25	5	2	2	0	1	1	1	1	1	2	2	2	2	2	2	2	2	2	2	2	2	0	22081000	16423000	16574000	18975000	18869000		1.18815	0.883698	0.891823	1.02102	1.01531		0.859	1.149	0.9422	0.71136
TRINITY_DN1084_c0_g1_m.378	Polyadenylate-binding protein 1 OS=Mus musculus OX=10090 GN=Pabpc1 PE=1 SV=2	Pabpc1	71.71	17.1	31	10	10	4	6	4	2	7	8	6	8	7	6	7	8	6	8	7	6	7	8	33612000	40323000	33318000	27646000	45442000	62271000	0.831253	0.997222	0.823982	0.683709	1.12382	1.54001	0.823	1.127	1.869	1.2621	0.495257
TRINITY_DN1087_c0_g1_m.382	Venom carboxylesterase-6 OS=Apis mellifera OX=7460 PE=2 SV=1	--	66.258	1.9	3	1	1	1	1	1	0	0	0	1	1	1	1	0	1	1	1	1	1	0	1	0	0	0	0	0	4951600						1
TRINITY_DN1092_c0_g1_m.404	Actin-related protein 5 OS=Aedes aegypti OX=7159 GN=Arp5 PE=3 SV=1	Arp5	57.807	40.6	42	12	12	6	5	5	5	10	11	10	10	9	10	11	12	10	10	9	10	11	12	75915000	100750000	64559000	105620000	103910000	152060000	0.755606	1.0028	0.642576	1.05127	1.03425	1.5135	1.391	1.031	2.355	1.499	0.0870081
TRINITY_DN11_c0_g1_m.920	Clotting factor B OS=Tachypleus tridentatus OX=6853 PE=1 SV=1	--	44.912	6.1	2	2	2	1	1	0	0	0	0	1	1	0	0	0	0	1	1	0	0	0	0	0	4314700	0	0	0	0		1
TRINITY_DN1100_c0_g1_m.461	Hydroxyacylglutathione hydrolase, mitochondrial OS=Danio rerio OX=7955 GN=hagh PE=2 SV=2	hagh	33.768	45.3	30	9	9	4	2	3	0	10	11	6	6	7	2	9	9	6	6	7	2	9	9	50788000	60044000	45753000	14953000	273800000	288810000	0.415077	0.490724	0.373927	0.122207	2.2377	2.36037	0.294	4.56	6.312	3.6885	0.508107
TRINITY_DN1103_c0_g1_m.489	40S ribosomal protein S20 OS=Xenopus laevis OX=8355 GN=rps20 PE=1 SV=1	rps20	16.49	14.4	7	2	2	2	1	1	1	1	1	2	2	2	2	2	2	2	2	2	2	2	2	30252000	17378000	21513000	15852000	21092000	19381000	1.44668	0.831033	1.02877	0.758058	1.00864	0.926818	0.524	1.214	0.901	0.8146	0.366095
TRINITY_DN1110_c0_g1_m.508	RNA-binding protein Nova-1 OS=Macaca fascicularis OX=9541 GN=NOVA1 PE=2 SV=1	NOVA1	60.348	12.6	7	5	5	1	0	1	1	4	0	3	4	3	4	5	2	3	4	3	4	5	2	10153000	12072000	13864000	19087000	18132000	0	0.692489	0.823375	0.945599	1.30184	1.2367		1.88	1.502		1.547	0.0327534
TRINITY_DN113_c0_g1_m.665	pacifastin [Eriocheir sinensis]	--	29.981	79	129	21	21	17	22	24	23	24	19	20	20	19	19	21	19	20	20	19	19	21	19	8890900000	9402600000	11085000000	13421000000	13549000000	9679500000	0.807921	0.854419	1.0073	1.21957	1.23121	0.879581	1.51	1.441	0.873	1.2475	0.17234
TRINITY_DN1134_c0_g2_m.621	Phenoloxidase-activating factor 2 OS=Holotrichia diomphalia OX=33394 GN=PPAF2 PE=1 SV=1	PPAF2	41.716	58.2	89	17	17	19	15	14	15	14	12	17	15	15	13	14	13	17	15	15	13	14	13	1185400000	1093000000	1082200000	1054400000	546580000	726350000	1.25044	1.15297	1.14158	1.11225	0.576568	0.766201	0.889	0.5	0.671	0.6925	0.104347
TRINITY_DN1139_c0_g1_m.663	Ras-related protein Rab-5B OS=Gallus gallus OX=9031 GN=RAB5B PE=2 SV=1	RAB5B	22.908	5.2	5	1	1	0	1	1	1	1	1	1	1	1	1	1	1	1	1	1	1	1	1	0	0	0	0	0	4437000						1
TRINITY_DN1142_c0_g1_m.674	40S ribosomal protein S3a OS=Periplaneta americana OX=6978 GN=Parcxpwex01 PE=2 SV=1	Parcxpwex01	30.633	45.4	53	12	12	10	8	8	6	11	10	11	11	9	10	12	12	11	11	9	10	12	12	164280000	152770000	145460000	152290000	254630000	276560000	0.860112	0.79985	0.761577	0.797337	1.33315	1.44797	0.927	1.667	1.901	1.4778	0.131601
TRINITY_DN1148_c0_g1_m.686	60S ribosomal protein L34 OS=Aedes albopictus OX=7160 GN=RpL34 PE=2 SV=2	RpL34	13.116	14	3	2	2	0	0	0	0	1	2	2	1	1	1	2	2	2	1	1	1	2	2	12915000	0	0	0	15025000	20531000	0.799344				0.929937	1.27072				1.3765
TRINITY_DN1163_c0_g1_m.749	Protein no-on-transient A OS=Drosophila melanogaster OX=7227 GN=nonA PE=1 SV=2	nonA	64.835	7.2	4	3	3	0	1	0	0	1	2	3	3	2	0	2	3	3	3	2	0	2	3	6950900	7801900	0	0	6773300	11052000	0.853444	0.957932			0.831638	1.35699		0.868		1.2083	0.587278
TRINITY_DN1166_c1_g1_m.769	Polypyrimidine tract-binding protein 1 OS=Rattus norvegicus OX=10116 GN=Ptbp1 PE=1 SV=1	Ptbp1	63.039	29.9	43	14	14	8	9	10	5	7	4	11	12	12	11	11	10	11	12	12	11	11	10	161850000	141520000	175030000	106780000	147230000	154100000	1.09542	0.957823	1.18462	0.722699	0.996469	1.04297	0.66	1.04	0.88	0.8531	0.269364
TRINITY_DN1166_c3_g1_m.779	Cathepsin B OS=Mus musculus OX=10090 GN=Ctsb PE=1 SV=2	Ctsb	36.592	5.1	6	1	1	1	1	1	1	1	1	1	1	1	1	1	1	1	1	1	1	1	1	0	0	0	0	0	8032600						1
TRINITY_DN1169_c0_g1_m.787	DnaJ homolog subfamily A member 1 OS=Homo sapiens OX=9606 GN=DNAJA1 PE=1 SV=2	DNAJA1	48.874	5.5	1	1	1	0	0	0	0	0	1	0	0	0	0	0	1	0	0	0	0	0	1	0	0	0	0	0	12753000						1
TRINITY_DN1171_c1_g1_m.800	uncharacterized protein LOC113813309 [Penaeus vannamei]	--	20.235	22.2	5	2	2	0	0	0	1	2	2	1	1	1	2	2	2	1	1	1	2	2	2	0	0	0	27006000	45870000	29967000				0.787783	1.33806	0.874158
TRINITY_DN545_c0_g1_m.9870	Serine/threonine-protein phosphatase PP1-alpha catalytic subunit OS=Rattus norvegicus OX=10116 GN=Ppp1ca PE=1 SV=1	Ppp1ca	37.561	5.8	1	1	1	0	0	1	0	0	0	1	1	1	0	1	0	1	1	1	0	1	0	0	0	0	0	2065300	0					1
TRINITY_DN118_c1_g1_m.882	60S acidic ribosomal protein P0 OS=Ceratitis capitata OX=7213 GN=RpLP0 PE=3 SV=1	RpLP0	34.369	27.2	11	7	7	2	1	1	0	5	2	4	5	5	5	6	6	4	5	5	5	6	6	44664000	33086000	31203000	45182000	56583000	65694000	0.969509	0.718189	0.677315	0.980753	1.22823	1.426	1.012	1.71	2.105	1.537	0.0502657
TRINITY_DN1183_c0_g1_m.851	60S ribosomal protein L27 OS=Danio rerio OX=7955 GN=rpl27 PE=2 SV=3	rpl27	16.596	20.4	9	2	2	1	1	1	1	3	2	2	2	2	2	2	2	2	2	2	2	2	2	24700000	21192000	16338000	25484000	47274000	38247000	0.855485	0.733986	0.565867	0.882639	1.63734	1.32469	1.032	2.231	2.341	1.7838	0.0614539
TRINITY_DN1205_c0_g1_m.948	Actin-related protein 2/3 complex subunit 1A-B OS=Xenopus laevis OX=8355 GN=arpc1a-b PE=3 SV=1	arpc1a-b	41.092	17.4	5	5	5	2	1	2	0	0	0	5	4	4	1	3	2	5	4	4	1	3	2	18557000	17047000	21531000	0	13545000	0	1.0502	0.964743	1.21851		0.766553			0.795		0.7112
TRINITY_DN1208_c0_g1_m.964	Calcium-activated chloride channel regulator 1 OS=Sus scrofa OX=9823 GN=CLCA1 PE=2 SV=1	CLCA1	101.64	23.8	35	13	13	6	7	7	6	5	4	8	8	12	8	9	8	8	8	12	8	9	8	86341000	94141000	110300000	85922000	69766000	100260000	0.947535	1.03313	1.21047	0.942937	0.765636	1.10029	0.995	0.741	0.909	0.8802	0.353757
TRINITY_DN1227_c0_g1_m.1048	Glycogenin-1 OS=Oryctolagus cuniculus OX=9986 GN=GYG1 PE=1 SV=3	GYG1	35.785	40.8	33	9	9	7	9	7	4	5	1	8	9	9	6	9	6	8	9	9	6	9	6	153110000	176430000	162890000	130430000	109110000	52600000	1.17091	1.34925	1.2457	0.997464	0.834419	0.402259	0.852	0.618	0.323	0.5933	0.103343
TRINITY_DN1261_c0_g1_m.1182	Fructose-bisphosphate aldolase OS=Drosophila melanogaster OX=7227 GN=Ald PE=1 SV=5	Ald	41.508	12.7	8	3	3	0	2	1	1	2	2	2	3	2	2	2	3	2	3	2	2	2	3	0	11129000	0	0	8751100	9250700		1.14611			0.901221	0.952672		0.786		0.8088
TRINITY_DN1270_c0_g1_m.1196	Clathrin heavy chain 1 OS=Mus musculus OX=10090 GN=Cltc PE=1 SV=3	Cltc	196.18	2.8	10	4	4	3	1	4	0	1	1	4	4	4	0	4	3	4	4	4	0	4	3	13627000	11222000	12044000	0	9122000	10189000	1.21228	0.998328	1.07145		0.811508	0.90643		0.813	0.846	0.7851	0.0647232
TRINITY_DN1277_c0_g1_m.1233	60S ribosomal protein L8 OS=Drosophila melanogaster OX=7227 GN=RpL8 PE=1 SV=1	RpL8	28.087	14.4	19	3	3	4	3	3	1	4	4	3	3	3	3	3	3	3	3	3	3	3	3	48127000	41188000	47257000	23413000	54727000	63985000	1.03611	0.886726	1.01738	0.504053	1.1782	1.37752	0.486	1.329	1.354	1.0407	0.895042
TRINITY_DN12786_c0_g1_m.1235	Importin-13 OS=Gallus gallus OX=9031 GN=IPO13 PE=2 SV=1	IPO13	109.84	1.7	3	1	1	1	0	0	1	1	0	1	1	1	1	1	1	1	1	1	1	1	1	0	0	0	0	0	12793000						1
TRINITY_DN12804_c0_g1_m.1241	Adenylyl cyclase-associated protein 1 OS=Rattus norvegicus OX=10116 GN=Cap1 PE=1 SV=3	Cap1	48.069	12.2	6	4	4	3	2	0	0	0	1	4	3	2	3	2	3	4	3	2	3	2	3	14019000	10827000	11367000	11337000	10438000	10982000	1.21957	0.941888	0.988865	0.986255	0.908047	0.955372	0.809	0.964	0.966	0.9046	0.317787
TRINITY_DN13_c0_g1_m.1679	Alpha-N-acetylgalactosamine-specific lectin OS=Patiria pectinifera OX=7594 PE=1 SV=1	--	24.397	25.9	20	5	5	4	3	4	3	3	3	5	5	5	5	5	5	5	5	5	5	5	5	379850000	228040000	260740000	94101000	54104000	119870000	2.00501	1.20369	1.37629	0.496704	0.285583	0.632724	0.248	0.237	0.46	0.3086	0.0127538
TRINITY_DN1300_c0_g1_m.1338	S-adenosylmethionine synthase OS=Drosophila melanogaster OX=7227 GN=Sam-S PE=2 SV=2	Sam-S	47.514	4.7	1	1	1	0	0	0	0	1	0	0	0	0	0	1	1	0	0	0	0	1	1	0	0	0	0	0	10118000						1
TRINITY_DN1310_c0_g1_m.1378	60S ribosomal protein L6 OS=Sus scrofa OX=9823 GN=RPL6 PE=1 SV=3	RPL6	27.459	27.9	15	6	6	3	3	3	0	4	2	4	5	4	3	5	5	4	5	4	3	5	5	45146000	29679000	23002000	23598000	46718000	79574000	1.09349	0.718861	0.557136	0.571572	1.13156	1.92738	0.523	1.574	3.459	1.5322	0.435709
TRINITY_DN1311_c0_g1_m.1380	Lipoma-preferred partner homolog OS=Gallus gallus OX=9031 GN=LPP PE=2 SV=1	LPP	64.119	8.1	6	3	3	0	0	0	1	3	2	0	1	2	2	3	2	0	1	2	2	3	2	0	0	7947300	12434000	11491000	15838000			0.666296	1.04246	0.963398	1.32785			1.993	1.6678
TRINITY_DN1317_c0_g1_m.1395	Spectrin alpha chain OS=Drosophila melanogaster OX=7227 GN=alpha-Spec PE=1 SV=2	alpha-Spec	277.73	2.2	5	3	3	0	0	0	0	3	2	3	1	1	0	3	3	3	1	1	0	3	3	7287500	0	0	0	14871000	8936300	0.703092				1.43474	0.862167				1.6334
TRINITY_DN134_c0_g1_m.1491	Calpain-B OS=Drosophila melanogaster OX=7227 GN=CalpB PE=1 SV=2	CalpB	88.908	2.2	5	2	2	0	2	1	0	2	0	2	2	2	2	2	2	2	2	2	2	2	2	160520000	218430000	210240000	179620000	190070000	170870000	0.852507	1.16006	1.11657	0.953946	1.00944	0.907475	1.119	0.87	0.813	0.9175	0.485903
TRINITY_DN1341_c0_g1_m.1475	Serine protease grass OS=Drosophila melanogaster OX=7227 GN=grass PE=1 SV=1	grass	40.01	2.9	3	1	1	1	0	0	1	0	1	1	0	0	1	1	1	1	0	0	1	1	1	0	0	0	0	0	3135800						1
TRINITY_DN1352_c0_g1_m.1514	60S ribosomal protein L28 OS=Spodoptera frugiperda OX=7108 GN=RpL28 PE=2 SV=1	RpL28	16.327	22.5	8	3	3	2	1	2	0	2	1	2	2	2	2	2	3	2	2	2	2	2	3	12047000	10060000	10105000	0	0	14117000	1.04013	0.86857	0.872456			1.21885			1.397	1.3148
TRINITY_DN13545_c0_g1_m.1516	CTD nuclear envelope phosphatase 1 OS=Rattus norvegicus OX=10116 GN=Ctdnep1 PE=2 SV=2	Ctdnep1	28.175	2.9	0	1	1	0	0	0	0	0	0	1	0	0	1	1	1	1	0	0	1	1	1	0	0	0	0	0	0
TRINITY_DN1355_c0_g1_m.1522	Purine nucleoside phosphorylase OS=Bos taurus OX=9913 GN=PNP PE=1 SV=3	PNP	39.611	16.2	14	4	4	2	1	2	2	4	3	3	4	3	4	4	3	3	4	3	4	4	3	12571000	9916800	10312000	20202000	22540000	19766000	0.791394	0.624301	0.649181	1.2718	1.41898	1.24435	1.607	2.273	1.917	1.9057	0.00150734
TRINITY_DN1370_c0_g1_m.1556	ATP synthase subunit O, mitochondrial OS=Drosophila melanogaster OX=7227 GN=ATPsynO PE=2 SV=2	ATPsynO	23.266	12.1	5	2	2	1	1	2	1	0	0	1	2	2	1	1	1	1	2	2	1	1	1	0	5362300	8930000	0	0	0		0.750376	1.24962
TRINITY_DN1382_c1_g3_m.1620	Myosin regulatory light chain 2 OS=Bombyx mori OX=7091 PE=1 SV=1	--	20.703	18.1	8	3	3	1	0	1	1	2	3	2	2	1	3	3	3	2	2	1	3	3	3	14293000	11597000	0	31971000	24239000	47471000	0.551551	0.447515		1.23372	0.935356	1.83185	2.237	2.09		2.6698	0.0367414
TRINITY_DN1399_c0_g1_m.1674	hypothetical protein	--	40.121	9.4	11	4	4	1	1	2	1	4	2	2	2	2	2	3	3	2	2	2	2	3	3	32810000	21441000	34162000	20189000	31914000	37956000	1.10303	0.720819	1.14848	0.678728	1.07291	1.27603	0.615	1.488	1.111	1.0186	0.981827
TRINITY_DN14_c0_g1_m.2067	Venom toxin OcyC11 OS=Opisthacanthus cayaporum OX=573324 PE=1 SV=1	--	13.142	35.5	12	4	4	2	3	4	2	1	0	4	4	4	4	4	4	4	4	4	4	4	4	70714000	77036000	84577000	60075000	45772000	48500000	1.09726	1.19536	1.31238	0.932181	0.710242	0.752572	0.85	0.594	0.573	0.6644	0.0132919
TRINITY_DN1403_c0_g1_m.1682	Prohibitin OS=Gallus gallus OX=9031 GN=PHB PE=1 SV=1	PHB	30.282	12.4	4	3	3	0	2	1	0	0	1	1	2	2	1	2	3	1	2	2	1	2	3	0	0	0	0	0	13431000						1
TRINITY_DN1407_c0_g1_m.1687	Polyubiquitin-B OS=Equus caballus OX=9796 GN=UBB PE=2 SV=3	UBB	14.026	41.9	13	3	3	2	3	2	1	2	3	3	3	3	3	3	3	3	3	3	3	3	3	142880000	166030000	134980000	115580000	154630000	181160000	0.957577	1.11273	0.904631	0.774613	1.03632	1.21413	0.809	0.931	1.342	1.0169	0.980951
TRINITY_DN1408_c0_g1_m.1689	Electron transfer flavoprotein subunit alpha, mitochondrial OS=Homo sapiens OX=9606 GN=ETFA PE=1 SV=1	ETFA	35.236	8.6	3	2	2	0	0	0	0	2	1	0	0	2	1	2	2	0	0	2	1	2	2	0	0	5164300	0	9233500	5570200			0.775886		1.38725	0.836869			1.079	1.4333
TRINITY_DN141_c0_g2_m.1727	Insulin-like growth factor 2 mRNA-binding protein 2 OS=Homo sapiens OX=9606 GN=IGF2BP2 PE=1 SV=2	IGF2BP2	48.588	9.6	3	3	3	0	1	0	0	1	1	2	1	3	1	3	2	2	1	3	1	3	2	0	0	0	0	8030700	0					1
TRINITY_DN1419_c0_g3_m.1721	Matrix metalloproteinase-24 OS=Mus musculus OX=10090 GN=Mmp24 PE=1 SV=2	Mmp24	64.552	11.5	16	5	5	1	0	1	8	2	4	2	1	2	5	4	4	2	1	2	5	4	4	10594000	0	10544000	92287000	18136000	40373000	0.308083		0.306629	2.68379	0.527412	1.17408	8.711		3.829	4.7559	0.11254
TRINITY_DN14217_c0_g1_m.1742	GTP-binding protein 10 homolog OS=Drosophila melanogaster OX=7227 GN=CG10628 PE=2 SV=2	CG10628	39.533	3.1	1	1	1	0	0	0	0	1	0	0	0	0	1	1	1	0	0	0	1	1	1	0	0	0	0	0	4466000						1
TRINITY_DN143_c1_g1_m.1833	Neurocalcin homolog OS=Drosophila melanogaster OX=7227 GN=Nca PE=1 SV=2	Nca	21.989	5.8	3	1	1	1	1	1	0	0	0	1	1	1	1	1	0	1	1	1	1	1	0	0	0	0	0	3459600	0					1
TRINITY_DN1433_c0_g1_m.1798	Cytochrome b-c1 complex subunit 2, mitochondrial OS=Bos taurus OX=9913 GN=UQCRC2 PE=1 SV=2	UQCRC2	45.19	10.1	8	3	3	2	2	2	0	0	2	2	3	3	2	3	3	2	3	3	2	3	3	8601200	12055000	13676000	7577800	9089900	11905000	0.8204	1.14983	1.30445	0.722786	0.867014	1.13552	0.881	0.754	0.871	0.8322	0.392718
TRINITY_DN1434_c0_g1_m.1801	Phenoloxidase-activating factor 3 OS=Holotrichia diomphalia OX=33394 GN=PPAF3 PE=1 SV=1	PPAF3	43.275	26.8	18	8	8	3	5	3	2	2	3	7	7	7	4	5	7	7	7	7	4	5	7	32107000	34355000	30921000	28848000	16600000	32766000	1.09707	1.17388	1.05654	0.985712	0.567208	1.11959	0.898	0.483	1.06	0.8032	0.287173
TRINITY_DN14346_c0_g1_m.1800	60S ribosomal protein L30 OS=Ophiophagus hannah OX=8665 GN=RPL30 PE=3 SV=2	RPL30	14.065	37	10	3	3	2	1	3	1	1	2	3	2	3	2	2	3	3	2	3	2	2	3	0	0	12378000	0	0	0			1
TRINITY_DN1439_c0_g2_m.1819	Histone H1-delta OS=Strongylocentrotus purpuratus OX=7668 PE=3 SV=1	--	21.923	12.9	3	2	1	1	0	2	0	0	0	2	2	2	1	1	1	1	1	1	0	0	0	0	4718100	14580000	0	0	0		0.48897	1.51103
TRINITY_DN1439_c0_g3_m.1820	Histone H1-delta OS=Strongylocentrotus purpuratus OX=7668 PE=3 SV=1	--	20.79	11.4	3	2	1	1	0	2	0	0	0	2	2	2	2	2	2	1	1	1	1	1	1	37623000	21276000	96387000	16872000	17404000	15583000	1.10038	0.622272	2.81909	0.493466	0.509025	0.455765	0.448	0.818	0.162	0.3211	0.0999955
TRINITY_DN145_c0_g2_m.1917	Heterogeneous nuclear ribonucleoprotein A1, A2/B1 homolog OS=Schistocerca americana OX=7009 GN=HNRNP PE=2 SV=1	HNRNP	44.53	26.9	41	10	10	6	5	10	4	7	9	9	8	10	8	8	8	9	8	10	8	8	8	216740000	141720000	183920000	120870000	141560000	179610000	1.32102	0.863778	1.12098	0.736698	0.862802	1.09472	0.558	0.999	0.977	0.815	0.295981
TRINITY_DN1456_c0_g1_m.1900	T-complex protein 1 subunit eta OS=Gallus gallus OX=9031 GN=CCT7 PE=1 SV=1	CCT7	61.11	22.3	21	9	9	6	2	8	1	1	3	8	6	9	4	6	5	8	6	9	4	6	5	33971000	23145000	33687000	24860000	31548000	31555000	1.14018	0.776826	1.13065	0.834387	1.05886	1.05909	0.732	1.363	0.937	0.9687	0.886934
TRINITY_DN147_c0_g1_m.1973	Heterogeneous nuclear ribonucleoprotein Q OS=Mus musculus OX=10090 GN=Syncrip PE=1 SV=2	Syncrip	62.695	4.3	5	2	2	1	1	1	0	1	1	2	2	2	1	1	2	2	2	2	1	1	2	8027400	8221800	8856100	0	0	6303700	1.02231	1.04706	1.12784			0.802789			0.712	0.7533
TRINITY_DN149_c1_g1_m.2059	Ras-related protein Rac1 OS=Drosophila melanogaster OX=7227 GN=Rac1 PE=1 SV=2	Rac1	21.538	13	5	2	2	1	1	2	0	1	0	2	2	2	1	2	1	2	2	2	1	2	1	9176600	8756900	10756000	0	9512800	0	0.960843	0.916898	1.12621		0.996045			1.086		0.9947
TRINITY_DN1497_c0_g1_m.2048	Serine/threonine-protein phosphatase 2A 65 kDa regulatory subunit A alpha isoform OS=Homo sapiens OX=9606 GN=PPP2R1A PE=1 SV=4	PPP2R1A	65.621	10.3	9	5	5	1	1	2	0	3	2	5	5	5	3	5	4	5	5	5	3	5	4	18076000	21374000	28633000	20012000	25796000	26261000	0.773846	0.915035	1.2258	0.856727	1.10434	1.12425	1.107	1.207	0.917	1.0585	0.694576
TRINITY_DN1500_c0_g1_m.2099	RNA-binding protein Rsf1 OS=Drosophila melanogaster OX=7227 GN=Rsf1 PE=1 SV=1	Rsf1	37.414	10.9	4	2	2	0	0	2	0	1	1	0	1	2	0	2	1	0	1	2	0	2	1	0	0	16712000	0	8384900	0			1.3318		0.668202					0.5017
TRINITY_DN151_c0_g1_m.2165	Small glutamine-rich tetratricopeptide repeat-containing protein beta OS=Rattus norvegicus OX=10116 GN=Sgtb PE=1 SV=1	Sgtb	42.549	2.5	4	1	1	1	1	0	0	1	1	1	1	0	1	1	1	1	1	0	1	1	1	0	0	0	0	0	3740100						1
TRINITY_DN1511_c0_g1_m.2141	Ficolin-1 OS=Homo sapiens OX=9606 GN=FCN1 PE=1 SV=2	FCN1	34.763	46.3	102	13	13	21	21	23	11	14	12	13	12	13	11	12	10	13	12	13	11	12	10	12164000000	12096000000	15288000000	2462400000	3470700000	2281200000	1.52807	1.51953	1.92051	0.309332	0.435997	0.286569	0.202	0.287	0.149	0.2077	0.000460492
TRINITY_DN1520_c0_g1_m.2178	Probable small nuclear ribonucleoprotein Sm D1 OS=Drosophila melanogaster OX=7227 GN=SmD1 PE=1 SV=1	SmD1	13.911	10.2	1	1	1	0	0	0	0	0	1	1	1	1	1	1	1	1	1	1	1	1	1	0	0	0	0	0	9138700						1
TRINITY_DN1521_c0_g1_m.2179	Filamin-A OS=Drosophila melanogaster OX=7227 GN=cher PE=1 SV=2	cher	240.15	33.3	204	54	54	37	34	48	26	30	29	50	49	54	43	46	43	50	49	54	43	46	43	695310000	598140000	623760000	553030000	480370000	553860000	1.19044	1.02408	1.06794	0.946842	0.822441	0.948263	0.795	0.803	0.888	0.8279	0.0439894
TRINITY_DN153_c1_g1_m.2261	Rho guanine nucleotide exchange factor 16 OS=Mus musculus OX=10090 GN=Arhgef16 PE=1 SV=3	Arhgef16	142.38	2.6	1	2	2	1	0	0	0	0	0	1	0	0	0	1	0	1	0	0	0	1	0	9994800	0	0	0	0	0	1
TRINITY_DN1532_c0_g1_m.2236	Cytochrome c oxidase subunit 5B, mitochondrial OS=Mus musculus OX=10090 GN=Cox5b PE=1 SV=1	Cox5b	15.682	18.6	4	2	2	0	2	0	0	1	1	1	1	2	2	2	2	1	1	2	2	2	2	0	0	0	0	0	20450000						1
TRINITY_DN1537_c1_g1_m.2248	Low-density lipoprotein receptor OS=Mus musculus OX=10090 GN=Ldlr PE=1 SV=2	Ldlr	94.852	20.1	35	11	11	3	1	4	9	10	8	8	7	8	10	10	8	8	7	8	10	10	8	52537000	37757000	54789000	210600000	148980000	115780000	0.50806	0.365129	0.529838	2.03661	1.44071	1.11965	4.009	3.946	2.113	3.2765	0.00505469
TRINITY_DN155_c0_g1_m.2324	Vigilin OS=Homo sapiens OX=9606 GN=HDLBP PE=1 SV=2	HDLBP	145.2	3.2	6	3	3	1	2	1	0	1	1	2	2	2	0	2	2	2	2	2	0	2	2	0	0	0	0	0	8862100						1
TRINITY_DN1569_c0_g1_m.2379	60S ribosomal protein L21 OS=Sus scrofa OX=9823 GN=RPL21 PE=1 SV=3	RPL21	18.347	14.4	4	2	2	0	0	0	0	2	2	2	2	2	2	2	2	2	2	2	2	2	2	16882000	13263000	11033000	12416000	24888000	29595000	0.937221	0.736308	0.612508	0.689286	1.38168	1.64299	0.735	1.877	2.682	1.6246	0.210213
TRINITY_DN157_c0_g2_m.2432	Calponin-3 OS=Rattus norvegicus OX=10116 GN=Cnn3 PE=1 SV=1	Cnn3	27.975	24.3	5	5	5	2	1	2	0	0	0	3	3	4	1	3	0	3	3	4	1	3	0	26044000	0	24317000	0	13860000	0	1.21661		1.13594		0.647452					0.5504
TRINITY_DN1570_c3_g1_m.2384	Protein no-on-transient A OS=Drosophila melanogaster OX=7227 GN=nonA PE=1 SV=2	nonA	74.038	10.8	24	6	6	4	4	4	0	6	6	5	5	5	4	6	6	5	5	5	4	6	6	39623000	38880000	32822000	30044000	38534000	54465000	1.01438	0.995358	0.840268	0.769149	0.9865	1.39435	0.758	0.991	1.659	1.1053	0.707526
TRINITY_DN1571_c0_g2_m.2390	RNA-binding protein squid OS=Drosophila melanogaster OX=7227 GN=sqd PE=1 SV=3	sqd	31.629	40.5	41	9	8	8	6	7	6	8	6	9	9	8	9	9	9	8	8	7	8	8	8	427070000	343480000	316680000	283510000	317040000	488630000	1.17736	0.946917	0.873034	0.78159	0.874026	1.34707	0.664	0.923	1.543	1.0018	0.925756
TRINITY_DN1595_c1_g2_m.2505	Ubiquitin carboxyl-terminal hydrolase 43 OS=Mus musculus OX=10090 GN=Usp43 PE=1 SV=2	Usp43	168.82	0.7	2	1	1	0	1	0	0	0	1	0	1	0	1	0	1	0	1	0	1	0	1	0	0	0	0	0	40959000						1
TRINITY_DN16_c0_g2_m.2902	PDGF/VEGF-related factor [Eriocheir sinensis]	--	22.258	15.1	10	2	2	2	2	2	0	2	2	2	2	2	1	2	2	2	2	2	1	2	2	34894000	28588000	37928000	0	13513000	12992000	1.36395	1.11746	1.48255		0.528202	0.507837		0.473	0.343	0.392	0.00340923
TRINITY_DN16164_c0_g1_m.2599	Acid ceramidase OS=Pan troglodytes OX=9598 GN=ASAH1 PE=2 SV=1	ASAH1	15.43	10.9	1	1	1	0	0	0	0	1	0	0	0	0	1	1	0	0	0	0	1	1	0	0	0	0	0	2609400	0					1
TRINITY_DN1625_c0_g1_m.2627	ATP synthase subunit beta, mitochondrial OS=Rattus norvegicus OX=10116 GN=Atp5f1b PE=1 SV=2	Atp5f1b	56.745	55.6	83	18	18	15	16	19	6	13	14	17	17	16	15	17	16	17	17	16	15	17	16	219460000	232550000	227610000	128460000	234480000	237710000	1.0285	1.08985	1.0667	0.602029	1.09889	1.11403	0.585	1.008	1.044	0.8838	0.472595
TRINITY_DN1637_c0_g1_m.2659	Eukaryotic initiation factor 4A-II OS=Rattus norvegicus OX=10116 GN=Eif4a2 PE=1 SV=1	Eif4a2	50.076	32.4	28	12	12	5	7	7	1	3	5	10	12	11	5	11	9	10	12	11	5	11	9	83119000	69225000	83493000	38827000	59928000	67168000	1.24132	1.03383	1.24691	0.579854	0.894982	1.00311	0.467	0.866	0.804	0.7035	0.10333
TRINITY_DN1657_c0_g1_m.2728	Alanine--tRNA ligase, cytoplasmic OS=Bombyx mori OX=7091 PE=1 SV=1	--	131.27	2.2	2	2	2	0	0	0	0	1	1	1	1	1	2	2	1	1	1	1	2	2	1	0	0	0	0	4883500	0					1
TRINITY_DN1670_c0_g1_m.2794	Actin-related protein 2 OS=Xenopus tropicalis OX=8364 GN=actr2 PE=2 SV=1	actr2	44.76	12.4	7	4	4	1	2	3	0	0	1	4	4	4	1	2	3	4	4	4	1	2	3	14715000	14120000	17682000	0	11019000	11677000	1.06302	1.02004	1.27736		0.796021	0.843555		0.78	0.66	0.7319	0.0440399
TRINITY_DN1677_c0_g1_m.2815	hypothetical protein	--	13.674	17.1	12	2	2	2	2	2	2	2	2	2	2	2	2	2	2	2	2	2	2	2	2	191630000	119880000	88736000	280210000	319650000	239810000	0.927305	0.580104	0.429397	1.35595	1.5468	1.16045	1.462	2.666	2.703	2.0979	0.0303424
TRINITY_DN1690_c0_g1_m.2877	RNA-binding protein squid OS=Drosophila melanogaster OX=7227 GN=sqd PE=1 SV=3	sqd	37.399	7.8	4	2	1	1	0	1	0	1	1	2	2	2	2	2	2	1	1	1	1	1	1	0	0	0	0	0	11343000						1
TRINITY_DN17_c0_g1_m.3227	V-type proton ATPase catalytic subunit A OS=Anopheles gambiae OX=7165 GN=Vha68-2 PE=3 SV=1	Vha68-2	72.508	8.1	3	4	4	0	0	0	0	3	0	2	3	2	1	4	1	2	3	2	1	4	1	0	9969600	0	0	13410000	0		0.852846			1.14715			1.345		1.3451
TRINITY_DN1704_c0_g2_m.2924	Aldehyde dehydrogenase, mitochondrial OS=Rattus norvegicus OX=10116 GN=Aldh2 PE=1 SV=1	Aldh2	62.346	17.8	13	7	7	0	2	1	0	6	4	3	4	5	3	6	7	3	4	5	3	6	7	19206000	20340000	18467000	15433000	37647000	41222000	0.756564	0.801234	0.727453	0.607937	1.48299	1.62382	0.804	1.851	2.232	1.6255	0.272642
TRINITY_DN1708_c2_g1_m.2937	Putative uncharacterized oxidoreductase C513.07 OS=Schizosaccharomyces pombe (strain 972 / ATCC 24843) OX=284812 GN=SPAC513.07 PE=3 SV=1	SPAC513.07	48.775	34.5	35	10	10	5	6	11	4	5	4	8	9	10	7	7	7	8	9	10	7	7	7	121720000	100490000	104430000	67210000	64152000	69657000	1.38408	1.14267	1.18747	0.764244	0.729471	0.792068	0.552	0.638	0.667	0.6154	0.00158104
TRINITY_DN1728_c0_g1_m.2989	Triosephosphate isomerase B OS=Danio rerio OX=7955 GN=tpi1b PE=2 SV=1	tpi1b	31.074	16	2	2	2	0	0	0	2	0	0	0	0	0	2	2	1	0	0	0	2	2	1	0	0	0	13984000	6486800	0				1.36624	0.633761
TRINITY_DN1730_c0_g1_m.2993	Prohibitin-2 OS=Xenopus tropicalis OX=8364 GN=phb2 PE=2 SV=1	phb2	32.714	5.4	5	1	1	1	1	1	0	1	1	1	1	1	0	1	1	1	1	1	0	1	1	0	0	0	0	0	4574900						1
TRINITY_DN1758_c0_g1_m.3101	Stress-induced-phosphoprotein 1 OS=Bos taurus OX=9913 GN=STIP1 PE=2 SV=1	STIP1	68.41	9.8	8	4	4	4	2	1	0	1	0	4	4	4	2	4	3	4	4	4	2	4	3	15064000	10074000	10909000	8263800	7997500	6848400	1.52787	1.02176	1.10645	0.83816	0.811151	0.694603	0.549	0.794	0.628	0.6411	0.0335643
TRINITY_DN1796_c0_g1_m.3208	60S ribosomal protein L17 OS=Argas monolakensis OX=34602 GN=RpL17 PE=2 SV=1	RpL17	21.004	19.6	8	3	3	0	2	1	2	2	1	3	3	3	2	3	2	3	3	3	2	3	2	22728000	25712000	21155000	21738000	51997000	48912000	0.709356	0.802489	0.660262	0.678457	1.62286	1.52658	0.956	2.022	2.312	1.7623	0.156663
TRINITY_DN180_c0_g1_m.3275	uncharacterized protein LOC113820575 [Penaeus vannamei]	--	15.158	40.1	12	5	5	2	2	3	2	2	1	4	3	3	4	5	5	4	3	3	4	5	5	63048000	53308000	74683000	111440000	123560000	80841000	0.746307	0.631013	0.884032	1.31913	1.4626	0.956925	1.768	2.318	1.082	1.6533	0.036516
TRINITY_DN1811_c1_g2_m.3281	Lysosomal aspartic protease OS=Aedes aegypti OX=7159 GN=AAEL006169 PE=1 SV=2	AAEL006169	41.657	16.4	26	4	4	4	5	6	1	5	5	3	4	4	4	4	4	3	4	4	4	4	4	29740000	36675000	28063000	45111000	47564000	48835000	0.75614	0.932463	0.713502	1.14695	1.20932	1.24163	1.517	1.297	1.74	1.4978	0.00833542
TRINITY_DN1814_c0_g1_m.3282	Glutathione peroxidase OS=Procambarus clarkii OX=6728 GN=GPx PE=2 SV=1	GPx	16.076	67.2	14	9	9	2	2	1	2	3	4	7	7	7	6	9	8	7	7	7	6	9	8	303500000	298700000	344990000	427230000	288680000	255860000	0.948952	0.933943	1.07868	1.33582	0.902614	0.799996	1.408	0.966	0.742	1.026	0.986156
TRINITY_DN1818_c0_g1_m.3288	Structural maintenance of chromosomes protein 1A OS=Mus musculus OX=10090 GN=Smc1a PE=1 SV=4	Smc1a	144.3	2.6	0	2	2	0	0	0	0	0	0	0	0	0	2	1	1	0	0	0	2	1	1	0	0	0	18396000	0	0				1
TRINITY_DN182_c0_g1_m.3315	Myosin light chain alkali OS=Drosophila virilis OX=7244 GN=Mlc1 PE=4 SV=1	Mlc1	17.613	26	5	3	3	0	0	0	1	2	2	3	3	3	3	3	3	3	3	3	3	3	3	13933000	15789000	13533000	23827000	28429000	38628000	0.623219	0.706238	0.605327	1.06577	1.27162	1.72782	1.71	1.801	2.854	2.1011	0.00823764
TRINITY_DN1828_c0_g1_m.3310	Uncharacterized protein C1orf50 homolog OS=Danio rerio OX=7955 GN=zgc:112255 PE=2 SV=1	zgc:112255	20.01	5.1	0	1	1	0	0	0	0	0	0	0	0	0	0	1	0	0	0	0	0	1	0	0	0	0	0	0	0
TRINITY_DN183_c3_g2_m.3348	GTP-binding nuclear protein Ran OS=Drosophila melanogaster OX=7227 GN=Ran PE=1 SV=1	Ran	24.618	27	17	5	5	2	1	3	4	3	4	4	4	4	5	4	5	4	4	4	5	4	5	64014000	59836000	54171000	66202000	83603000	84855000	0.930704	0.86996	0.787596	0.962516	1.21551	1.23371	1.034	1.397	1.566	1.3182	0.0440911
TRINITY_DN1832_c0_g1_m.3318	rRNA 2'-O-methyltransferase fibrillarin OS=Drosophila melanogaster OX=7227 GN=Fib PE=2 SV=1	Fib	34.287	26.3	19	7	7	3	3	3	0	5	5	6	5	5	3	7	7	6	5	5	3	7	7	28855000	27379000	26214000	21779000	39692000	57810000	0.858231	0.81433	0.77968	0.64777	1.18055	1.71944	0.755	1.45	2.205	1.4467	0.362033
TRINITY_DN1834_c0_g1_m.3322	ATP synthase subunit alpha, mitochondrial OS=Sus scrofa OX=9823 GN=ATP5F1A PE=1 SV=2	ATP5F1A	59.426	33.8	59	15	15	9	12	10	7	11	10	15	15	14	13	15	13	15	15	14	13	15	13	156760000	169730000	180200000	160890000	230310000	235430000	0.829916	0.898581	0.954011	0.851781	1.2193	1.24641	1.026	1.357	1.306	1.2367	0.19915
TRINITY_DN1857_c0_g1_m.3375	hypothetical protein [Scylla paramamosain]	--	16.154	23.9	3	3	3	0	0	2	1	0	0	2	1	3	2	2	2	2	1	3	2	2	2	0	0	9730700	12956000	0	0			0.857833	1.14217						1.3315
TRINITY_DN1861_c0_g1_m.3395	Phenoloxidase-activating factor 2 OS=Holotrichia diomphalia OX=33394 GN=PPAF2 PE=1 SV=1	PPAF2	43.859	6.4	5	2	2	1	2	2	0	0	0	2	2	2	1	0	1	2	2	2	1	0	1	10377000	10692000	10324000	0	0	0	0.991654	1.02176	0.986589
TRINITY_DN1865_c0_g2_m.3409	ATP synthase subunit gamma, mitochondrial OS=Drosophila melanogaster OX=7227 GN=ATPsyngamma PE=2 SV=2	ATPsyngamma	32.718	7.6	2	2	2	0	0	1	0	0	1	1	1	2	1	1	1	1	1	2	1	1	1	0	0	16309000	0	0	0			1
TRINITY_DN187_c0_g1_m.3442	Tubulin alpha-2 chain OS=Homarus americanus OX=6706 PE=2 SV=1	--	50.079	33.4	15	11	6	2	2	1	1	4	5	9	10	7	6	9	10	4	5	2	1	4	5	23657000	22476000	24807000	0	50253000	51566000	0.684682	0.650502	0.717965		1.45443	1.49243		2.236	2.079	2.1529	0.000265648
TRINITY_DN187_c0_g2_m.3443	Tubulin alpha-2 chain OS=Drosophila melanogaster OX=7227 GN=alphaTub85E PE=1 SV=1	alphaTub85E	50.232	33	21	11	8	4	4	6	1	4	2	11	10	11	9	10	9	8	7	8	6	7	6	61217000	56164000	77693000	48163000	47864000	55330000	1.06025	0.972731	1.3456	0.834157	0.828979	0.958286	0.787	0.852	0.712	0.7759	0.0845792
TRINITY_DN187_c0_g3_m.3446	Tubulin alpha-3 chain OS=Homarus americanus OX=6706 PE=2 SV=1	--	50.05	42.1	69	13	3	12	10	13	10	12	12	13	13	13	13	13	13	3	3	3	3	3	3	285160000	273630000	334560000	257280000	353690000	389340000	0.90352	0.866988	1.06004	0.815183	1.12065	1.23361	0.902	1.293	1.164	1.1197	0.505704
TRINITY_DN1894_c4_g1_m.3478	hypothetical protein	--	11.243	7.8	0	1	1	0	0	0	0	0	0	1	0	0	0	0	0	1	0	0	0	0	0	0	0	0	0	0	0
TRINITY_DN1898_c0_g1_m.3488	hypothetical protein SPI_02608 [Sporothrix insectorum RCEF 264]	--	47.691	2.6	0	1	1	0	0	0	0	0	0	1	1	0	1	1	0	1	1	0	1	1	0	0	0	0	0	0	0
TRINITY_DN191_c0_g1_m.3568	crustin-2 [Eriocheir sinensis]	--	13.635	13.7	4	1	1	0	1	1	1	0	1	1	1	1	1	1	1	1	1	1	1	1	1	0	24385000	19765000	23817000	0	34111000		0.955544	0.774506	0.933286		1.33666			1.726	1.3121	0.336324
TRINITY_DN192_c0_g1_m.3581	Alpha-actinin, sarcomeric OS=Drosophila melanogaster OX=7227 GN=Actn PE=1 SV=2	Actn	103.05	20.4	29	14	14	3	2	2	2	11	9	7	7	8	8	12	12	7	7	8	8	12	12	39283000	34357000	39674000	33323000	63085000	54213000	0.893015	0.781033	0.901904	0.757527	1.4341	1.23242	0.848	1.836	1.366	1.3292	0.272479
TRINITY_DN1938_c1_g1_m.3610	Histone H3.3 OS=Xenopus tropicalis OX=8364 GN=TGas113e22.1 PE=1 SV=3	TGas113e22.1	15.328	15.4	12	3	3	2	2	3	2	2	1	3	3	3	3	3	3	3	3	3	3	3	3	1355100000	1577600000	1578800000	1889200000	2156900000	1945600000	0.774107	0.901211	0.901897	1.07921	1.23214	1.11143	1.394	1.367	1.232	1.3281	0.0117393
TRINITY_DN195_c4_g1_m.3708	uncharacterized protein LOC113821215 [Penaeus vannamei]	--	17.438	44.2	25	3	3	4	4	5	4	3	5	3	3	3	3	3	3	3	3	3	3	3	3	209040000	179440000	178970000	322950000	210450000	223750000	0.946882	0.812804	0.810675	1.46286	0.953269	1.01351	1.545	1.173	1.25	1.3343	0.129789
TRINITY_DN195_c4_g3_m.3711	Integrin-linked protein kinase homolog pat-4 OS=Caenorhabditis elegans OX=6239 GN=pat-4 PE=1 SV=1	pat-4	50.556	12.5	9	4	4	3	3	1	0	1	1	4	4	3	3	2	3	4	4	3	3	2	3	18413000	14474000	17859000	10293000	10379000	10903000	1.34204	1.05494	1.30166	0.75021	0.756478	0.79467	0.559	0.717	0.611	0.6222	0.00380318
TRINITY_DN1973_c0_g1_m.3746	Transient receptor potential channel pyrexia OS=Drosophila melanogaster OX=7227 GN=pyx PE=2 SV=2	pyx	140.23	0.6	0	1	1	0	0	0	0	0	0	0	1	0	1	0	1	0	1	0	1	0	1	0	0	0	0	0	0
TRINITY_DN2_c0_g2_m.6539	membrane metallo-endopeptidase-like 1 isoform X3 [Penaeus vannamei]	--	105.86	5.1	10	3	3	2	3	2	1	1	1	3	3	3	3	3	3	3	3	3	3	3	3	13675000	11403000	17018000	12759000	12814000	12240000	1.02679	0.856199	1.2778	0.958015	0.962144	0.919045	0.933	1.124	0.719	0.8983	0.465236
TRINITY_DN201_c0_g1_m.3887	Dipeptidyl peptidase 1 OS=Homo sapiens OX=9606 GN=CTSC PE=1 SV=2	CTSC	55.996	9.3	5	3	3	0	2	0	1	1	1	2	3	3	3	2	3	2	3	3	3	2	3	8483100	10938000	9405800	11626000	9257000	9962800	0.852963	1.0998	0.945739	1.16898	0.930777	1.00175	1.37	0.846	1.059	1.07	0.529462
TRINITY_DN2010_c0_g1_m.3857	MAP7 domain-containing protein 2-like [Penaeus vannamei]	--	117.06	0.7	0	1	1	0	0	0	0	0	0	1	0	0	0	0	0	1	0	0	0	0	0	0	0	0	0	0	0
TRINITY_DN2028_c0_g1_m.3918	PREDICTED: uncharacterized protein LOC107068554 [Polistes dominula]	--	95.763	63.6	288	43	43	46	43	49	50	56	44	43	41	43	42	43	42	43	41	43	42	43	42	2498200000	2437000000	3122800000	4069400000	5084100000	3252200000	0.732478	0.714534	0.915612	1.19316	1.49067	0.953552	1.629	2.086	1.041	1.5396	0.0494673
TRINITY_DN2043_c0_g1_m.3958	Kelch-like protein 20 OS=Xenopus laevis OX=8355 GN=klhl20 PE=2 SV=1	klhl20	67.831	2.1	8	1	1	1	2	1	2	0	2	1	1	1	1	1	1	1	1	1	1	1	1	241030000	278200000	182150000	288850000	173950000	188300000	1.06928	1.23418	0.808071	1.28142	0.771693	0.835354	1.198	0.625	1.034	0.9283	0.69325
TRINITY_DN2049_c0_g1_m.3988	Uncharacterized peptidase C1-like protein F26E4.3 OS=Caenorhabditis elegans OX=6239 GN=F26E4.3 PE=1 SV=3	F26E4.3	54.892	29.3	44	12	12	11	11	11	3	4	4	10	12	11	6	8	6	10	12	11	6	8	6	247100000	290000000	367390000	52454000	51204000	72696000	1.37171	1.60985	2.03946	0.291184	0.284245	0.403551	0.212	0.177	0.198	0.195	0.000534754
TRINITY_DN2066_c1_g1_m.4024	Muscle-specific protein 20 OS=Drosophila melanogaster OX=7227 GN=Mp20 PE=2 SV=2	Mp20	23.84	14.3	7	2	2	0	0	2	2	1	2	2	2	2	2	2	2	2	2	2	2	2	2	5480500	6470500	16475000	14265000	6724700	12279000	0.532996	0.629276	1.60224	1.38732	0.653998	1.19417	2.603	1.039	0.745	1.1704	0.601264
TRINITY_DN2097_c0_g1_m.4089	ferritin 1 [Eriocheir sinensis]	--	23.62	59.4	29	11	11	3	4	12	6	2	2	9	10	11	10	9	9	9	10	11	10	9	9	93060000	98859000	230900000	194970000	78450000	111370000	0.691374	0.734457	1.71543	1.4485	0.582832	0.827405	2.095	0.794	0.482	0.9101	0.861421
TRINITY_DN212_c0_g1_m.4154	Talin-2 OS=Homo sapiens OX=9606 GN=TLN2 PE=1 SV=4	TLN2	291.47	20.9	79	36	36	15	21	21	3	7	12	31	34	32	23	27	27	31	34	32	23	27	27	186160000	177920000	136510000	118530000	135520000	193310000	1.17829	1.12614	0.864033	0.750229	0.857767	1.22355	0.637	0.762	1.416	0.8937	0.51392
TRINITY_DN213_c0_g3_m.4178	Protein muscleblind OS=Drosophila melanogaster OX=7227 GN=mbl PE=2 SV=2	mbl	29.067	6.4	4	2	2	1	0	1	0	0	2	1	0	1	0	0	2	1	0	1	0	0	2	0	0	0	0	0	4199600						1
TRINITY_DN213_c0_g6_m.4197	Fatty acid-binding protein, liver OS=Lithobates catesbeiana OX=8400 GN=fabp1 PE=1 SV=2	fabp1	15.506	21.6	2	2	2	0	0	0	0	1	1	1	0	1	1	2	2	1	0	1	1	2	2	0	0	0	0	15822000	20850000					0.862893	1.13711
TRINITY_DN215_c0_g1_m.4297	Tubulin beta-1 chain OS=Homarus americanus OX=6706 PE=2 SV=1	--	50.778	65.6	79	21	7	12	12	13	10	17	15	18	19	19	18	20	20	6	7	7	6	7	7	468350000	394590000	377940000	519090000	568330000	775040000	0.905508	0.762901	0.730709	1.00361	1.09881	1.49846	1.108	1.44	2.051	1.5009	0.0456356
TRINITY_DN215_c0_g2_m.4299	Tubulin beta-2 chain OS=Homarus americanus OX=6706 PE=2 SV=1	--	52.584	61.2	24	19	5	4	3	5	4	4	4	17	17	17	17	18	18	5	5	5	5	5	5	111690000	111320000	112220000	150160000	143240000	168770000	0.840406	0.837622	0.844394	1.12987	1.0778	1.2699	1.344	1.287	1.504	1.3787	0.00284033
TRINITY_DN2167_c0_g1_m.4309	Translation elongation factor 2 OS=Bombyx mori OX=7091 GN=tef2 PE=1 SV=1	tef2	96.624	32.2	56	20	20	14	7	11	4	11	9	16	14	18	13	18	15	16	14	18	13	18	15	173950000	111080000	131310000	96386000	129840000	113270000	1.38085	0.881779	1.04237	0.765134	1.0307	0.899163	0.554	1.169	0.863	0.8154	0.283167
TRINITY_DN21722_c0_g1_m.4321	Ras-like GTP-binding protein Rho1 OS=Drosophila melanogaster OX=7227 GN=Rho1 PE=1 SV=1	Rho1	21.67	15.6	9	3	3	1	1	2	2	2	1	2	3	3	3	3	3	2	3	3	3	3	3	15027000	13793000	15605000	12902000	14093000	14858000	1.04502	0.959202	1.08521	0.897239	0.980064	1.03327	0.859	1.022	0.952	0.9421	0.33688
TRINITY_DN21871_c0_g1_m.4382	Heat shock cognate 70 kDa protein OS=Oncorhynchus mykiss OX=8022 GN=hsc71 PE=2 SV=2	hsc71	71.272	32.6	54	15	14	8	8	8	8	12	10	12	12	11	11	13	11	11	11	10	10	12	10	83473000	63625000	65776000	102100000	135390000	131890000	0.860171	0.655642	0.677807	1.05212	1.39516	1.3591	1.223	2.128	2.005	1.7352	0.0113687
TRINITY_DN219_c1_g1_m.4421	Actin-related protein 3 OS=Pongo abelii OX=9601 GN=ACTR3 PE=2 SV=3	ACTR3	47.312	7.4	2	2	2	0	0	2	0	0	0	2	2	2	1	2	1	2	2	2	1	2	1	5412300	5987100	8522700	0	3368200	0	0.929537	1.02826	1.46373		0.578473			0.563		0.5072
TRINITY_DN2200_c0_g1_m.4428	L-ascorbate oxidase OS=Cucurbita pepo var. melopepo OX=3665 PE=1 SV=1	--	73.599	49.6	91	20	20	11	15	8	20	20	17	17	15	14	19	19	19	17	15	14	19	19	19	383830000	481210000	141020000	2053200000	2007600000	1762800000	0.337203	0.422753	0.123889	1.80378	1.76372	1.54866	5.349	4.172	12.5	5.7885	0.00782827
TRINITY_DN22088_c0_g1_m.4442	Malate dehydrogenase, cytoplasmic OS=Bos taurus OX=9913 GN=MDH1 PE=2 SV=3	MDH1	37.254	42.2	38	13	13	6	3	8	7	6	8	10	10	13	12	12	13	10	10	13	12	12	13	125410000	147750000	149140000	188940000	196480000	233700000	0.722533	0.851242	0.85925	1.08855	1.13199	1.34643	1.507	1.33	1.567	1.4661	0.0114866
TRINITY_DN2210_c0_g1_m.4455	40S ribosomal protein S19 OS=Mya arenaria OX=6604 GN=RPS19 PE=2 SV=1	RPS19	16.911	31.2	18	4	4	4	2	4	2	3	3	4	4	4	4	4	4	4	4	4	4	4	4	68518000	71898000	71393000	37242000	60250000	81141000	1.05293	1.10487	1.09711	0.572305	0.925874	1.24691	0.544	0.838	1.137	0.8434	0.389075
TRINITY_DN22143_c0_g1_m.4483	Peroxiredoxin-6 OS=Gallus gallus OX=9031 GN=PRDX6 PE=2 SV=3	PRDX6	28.686	44.4	47	10	10	9	7	8	9	7	7	10	10	10	10	10	10	10	10	10	10	10	10	282290000	320660000	291170000	255060000	282240000	365990000	0.942323	1.07041	0.971965	0.851425	0.942156	1.22172	0.904	0.88	1.257	1.0103	0.99921
TRINITY_DN22154_c0_g1_m.4486	60S ribosomal protein L9 OS=Drosophila melanogaster OX=7227 GN=RpL9 PE=1 SV=2	RpL9	22.343	29.1	15	4	4	2	3	2	1	4	3	4	4	4	4	4	4	4	4	4	4	4	4	55914000	58753000	53813000	51127000	105020000	115350000	0.762503	0.801219	0.733852	0.697223	1.43217	1.57304	0.914	1.787	2.144	1.6115	0.180936
TRINITY_DN222_c0_g1_m.4555	Vesicle-associated membrane protein-associated protein B OS=Bos taurus OX=9913 GN=VAPB PE=2 SV=1	VAPB	27.203	10.6	4	2	2	0	0	1	0	1	2	2	2	2	1	2	2	2	2	2	1	2	2	7159900	7756800	7416000	0	8798200	10980000	0.850124	0.920997	0.880532		1.04465	1.3037		1.134	1.481	1.3284	0.0504606
TRINITY_DN223_c0_g1_m.4575	Translocon-associated protein subunit delta OS=Mus musculus OX=10090 GN=Ssr4 PE=1 SV=1	Ssr4	17.947	15.6	3	2	2	1	0	1	0	0	1	1	0	2	1	0	1	1	0	2	1	0	1	0	0	7513000	0	0	0			1
TRINITY_DN2249_c0_g1_m.4605	Neurotrypsin OS=Pan troglodytes OX=9598 GN=PRSS12 PE=3 SV=1	PRSS12	95.517	55.9	204	37	37	30	37	33	34	36	34	37	37	36	35	37	35	37	37	36	35	37	35	1838700000	2126500000	1541300000	2973600000	2999900000	2342100000	0.798157	0.923087	0.669059	1.2908	1.30222	1.01668	1.617	1.411	1.52	1.5101	0.0283671
TRINITY_DN226_c0_g1_m.4636	Phenoloxidase-activating factor 2 OS=Holotrichia diomphalia OX=33394 GN=PPAF2 PE=1 SV=1	PPAF2	74.4	35.9	57	18	18	10	8	13	10	9	7	17	16	17	16	16	17	17	16	17	16	16	17	222430000	209420000	253890000	295350000	199070000	225490000	0.94944	0.893907	1.08373	1.2607	0.849728	0.962501	1.328	0.951	0.888	1.0498	0.783469
TRINITY_DN2273_c0_g1_m.4641	Ferritin subunit OS=Aedes aegypti OX=7159 GN=FERH PE=1 SV=2	FERH	24.95	64.5	27	9	9	5	5	7	4	3	3	7	7	8	8	6	7	7	7	8	8	6	7	52615000	46718000	127120000	84306000	37102000	51358000	0.790769	0.702141	1.91053	1.26706	0.557619	0.771877	1.602	0.794	0.404	0.7629	0.605131
TRINITY_DN22869_c0_g1_m.4668	60S ribosomal protein L23 OS=Rattus norvegicus OX=10116 GN=Rpl23 PE=2 SV=1	Rpl23	14.944	45.1	21	5	5	2	4	4	1	4	6	4	4	3	5	5	5	4	4	3	5	5	5	94451000	97787000	66977000	77674000	115950000	150890000	0.938676	0.97183	0.665633	0.771942	1.15234	1.49958	0.822	1.186	2.253	1.3291	0.31348
TRINITY_DN23_c0_g1_m.5033	Spliceosome RNA helicase DDX39B OS=Bos taurus OX=9913 GN=DDX39B PE=2 SV=1	DDX39B	51.472	10	6	3	3	2	1	2	0	0	1	2	2	3	1	1	1	2	2	3	1	1	1	11971000	9163200	8584300	0	0	0	1.20844	0.925	0.866561
TRINITY_DN231_c0_g1_m.4727	RNA-binding protein cabeza-like isoform X1 [Penaeus vannamei]	--	24.915	34.6	15	6	6	2	2	4	1	3	3	6	5	6	5	5	6	6	5	6	5	5	6	90588000	59490000	99480000	31999000	82070000	70856000	1.25098	0.821528	1.37377	0.441891	1.13335	0.978487	0.353	1.38	0.712	0.741	0.348642
TRINITY_DN2314_c0_g1_m.4717	Eukaryotic translation initiation factor 5 OS=Rattus norvegicus OX=10116 GN=Eif5 PE=1 SV=1	Eif5	14.396	7.6	0	1	1	0	0	0	0	0	0	1	1	1	1	0	1	1	1	1	1	0	1	0	0	0	0	0	0
TRINITY_DN232_c0_g2_m.4746	Transitional endoplasmic reticulum ATPase OS=Xenopus laevis OX=8355 GN=vcp PE=1 SV=3	vcp	88.345	31	38	17	17	7	8	5	4	9	5	15	13	13	15	16	14	15	13	13	15	16	14	99169000	70597000	62205000	103370000	96598000	113810000	1.09027	0.776148	0.683886	1.13646	1.06201	1.25124	1.042	1.368	1.83	1.3527	0.0955178
TRINITY_DN2327_c0_g1_m.4742	Exportin-5 OS=Homo sapiens OX=9606 GN=XPO5 PE=1 SV=1	XPO5	13.979	8.9	0	1	1	0	0	0	0	0	0	1	1	1	0	0	1	1	1	1	0	0	1	0	0	0	0	0	0
TRINITY_DN233_c0_g1_m.4774	cAMP-dependent protein kinase type I regulatory subunit OS=Drosophila melanogaster OX=7227 GN=Pka-R1 PE=2 SV=2	Pka-R1	35.995	22.2	19	4	4	2	3	4	3	3	4	4	4	4	4	4	4	4	4	4	4	4	4	31526000	34639000	29704000	29071000	26117000	32232000	1.03201	1.13391	0.972366	0.951645	0.854945	1.05512	0.922	0.754	1.085	0.9119	0.281035
TRINITY_DN23655_c0_g1_m.4884	Trifunctional enzyme subunit beta, mitochondrial OS=Bos taurus OX=9913 GN=HADHB PE=2 SV=1	HADHB	51.184	12.5	6	4	4	0	1	0	0	4	1	4	4	4	2	4	3	4	4	4	2	4	3	10141000	12122000	10947000	9527100	17706000	13427000	0.823689	0.984593	0.889155	0.773826	1.43815	1.09059	0.939	1.461	1.227	1.2243	0.404893
TRINITY_DN23671_c0_g1_m.4892	ATP-dependent molecular chaperone HSP82 OS=Saccharomyces cerevisiae (strain ATCC 204508 / S288c) OX=559292 GN=HSP82 PE=1 SV=1	HSP82	82.831	37.3	127	24	24	23	24	22	14	22	22	24	23	24	20	23	23	24	23	24	20	23	23	426450000	319700000	366530000	294280000	435480000	479450000	1.10199	0.826137	0.947151	0.760449	1.12532	1.23895	0.69	1.362	1.308	1.0868	0.707501
TRINITY_DN23678_c0_g1_m.4894	Enolase OS=Homarus gammarus OX=6707 PE=1 SV=1	--	49.666	41.4	43	14	14	8	8	8	8	6	5	12	11	13	13	13	12	12	11	13	13	13	12	276670000	194550000	303360000	433310000	266940000	255620000	0.9593	0.674564	1.05184	1.50242	0.925563	0.886313	1.566	1.372	0.843	1.234	0.412665
TRINITY_DN23692_c0_g1_m.4901	Mitochondrial-processing peptidase subunit beta OS=Bos taurus OX=9913 GN=PMPCB PE=2 SV=1	PMPCB	53.751	2.1	5	1	1	0	2	0	0	1	2	1	1	1	0	1	1	1	1	1	0	1	1	0	0	0	0	0	4257400						1
TRINITY_DN23760_c0_g1_m.4926	Glyceraldehyde-3-phosphate dehydrogenase OS=Panulirus versicolor OX=150436 PE=1 SV=1	--	37.494	64.3	102	17	17	14	19	21	16	15	17	16	16	16	17	16	16	16	16	16	17	16	16	1218800000	1719200000	1633400000	2116400000	2165200000	2768600000	0.629242	0.887589	0.843292	1.09265	1.11785	1.42937	1.736	1.259	1.695	1.5422	0.0335794
TRINITY_DN23770_c0_g1_m.4940	60S ribosomal protein L13 OS=Ictalurus punctatus OX=7998 GN=rpl13 PE=2 SV=3	rpl13	25.409	20.5	18	4	4	4	2	3	1	4	4	4	4	4	3	4	4	4	4	4	3	4	4	28256000	27042000	28731000	21669000	37068000	50810000	0.875811	0.838182	0.890534	0.671643	1.14894	1.57489	0.767	1.371	1.768	1.3037	0.453881
TRINITY_DN239_c0_g1_m.5032	Actin, clone 403 OS=Artemia sp. OX=6662 PE=2 SV=1	--	41.867	64.9	155	20	20	29	22	29	23	24	28	20	20	20	19	20	19	20	20	20	19	20	19	10461000000	9830700000	10006000000	9049800000	8554600000	9850400000	1.08681	1.02133	1.03954	0.940198	0.888751	1.02337	0.865	0.87	0.984	0.9062	0.0905075
TRINITY_DN2393_c0_g1_m.5006	60S ribosomal protein L4 OS=Urechis caupo OX=6431 GN=RPL4 PE=2 SV=1	RPL4	41.009	20.9	18	5	5	5	5	5	1	1	1	5	4	4	4	2	3	5	4	4	4	2	3	41812000	38661000	51429000	21300000	38718000	27940000	1.14105	1.05506	1.4035	0.581279	1.05662	0.762485	0.509	1.001	0.543	0.6668	0.0905237
TRINITY_DN23967_c0_g1_m.5025	Histone H2A.V (Fragment) OS=Strongylocentrotus purpuratus OX=7668 GN=H2A.F/Z PE=1 SV=1	H2A.F/Z	13.934	29.9	17	4	4	1	2	3	2	4	5	4	4	4	4	4	4	4	4	4	4	4	4	2403900000	2497600000	1802600000	3357500000	3658200000	3612400000	0.832174	0.86461	0.624018	1.16229	1.26638	1.25053	1.397	1.465	2.004	1.5853	0.0114871
TRINITY_DN24_c0_g1_m.5340	Myosin heavy chain, non-muscle OS=Drosophila melanogaster OX=7227 GN=zip PE=1 SV=2	zip	228.77	22.6	80	32	32	19	13	21	8	9	10	26	22	26	18	18	18	26	22	26	18	18	18	217460000	127450000	180460000	137390000	84244000	127210000	1.49249	0.874729	1.23855	0.94295	0.578193	0.873081	0.632	0.661	0.705	0.664	0.134989
TRINITY_DN24112_c0_g1_m.5120	60S ribosomal protein L18 OS=Timarcha balearica OX=79517 GN=RpL18 PE=2 SV=1	RpL18	21.923	14.5	3	3	3	0	0	2	0	1	0	3	2	3	1	2	3	3	2	3	1	2	3	12128000	12759000	17073000	0	14333000	11935000	0.888785	0.935027	1.25117		1.05038	0.874641		1.123	0.699	0.939	0.742173
TRINITY_DN24222_c0_g1_m.5142	40S ribosomal protein S8 OS=Spodoptera frugiperda OX=7108 GN=RpS8 PE=2 SV=1	RpS8	24.534	44.9	21	8	8	4	2	4	1	4	6	6	7	7	3	6	7	6	7	7	3	6	7	72814000	58393000	68133000	50365000	73761000	93765000	1.0471	0.839722	0.979788	0.724275	1.06072	1.34839	0.692	1.263	1.376	1.0931	0.765416
TRINITY_DN24273_c0_g1_m.5147	40S ribosomal protein S2 OS=Urechis caupo OX=6431 GN=RPS2 PE=2 SV=1	RPS2	30.394	17.4	11	4	4	2	3	3	0	2	1	4	3	4	2	3	4	4	3	4	2	3	4	21045000	21676000	21021000	21134000	41672000	17413000	0.877113	0.903411	0.876112	0.880822	1.7368	0.725738	1.004	1.922	0.828	1.2585	0.586205
TRINITY_DN24319_c0_g1_m.5158	40S ribosomal protein S25 OS=Spodoptera frugiperda OX=7108 GN=RpS25 PE=3 SV=1	RpS25	14.011	21	13	3	3	3	3	2	1	2	2	3	3	3	2	3	3	3	3	3	2	3	3	35824000	27905000	44153000	12046000	25999000	28283000	1.23382	0.961081	1.52068	0.414879	0.895437	0.9741	0.336	0.932	0.641	0.6148	0.151202
TRINITY_DN244_c0_g1_m.5221	hypothetical protein C7M84_005228 [Penaeus vannamei]	--	80.964	6.8	8	4	4	2	2	2	0	2	0	4	4	4	0	4	2	4	4	4	0	4	2	14941000	11978000	11079000	0	12399000	7719900	1.28543	1.03051	0.953165		1.06673	0.66417		1.035	0.697	0.7942	0.321464
TRINITY_DN2444_c0_g1_m.5202	hypothetical protein	--	20.277	54.5	43	7	7	2	4	0	12	14	11	5	6	4	7	7	7	5	6	4	7	7	7	97785000	476080000	14706000	3145700000	3969000000	2979700000	0.05492	0.267386	0.00826	1.76676	2.22915	1.67352	32.17	8.337	202.606	17.1507	0.0227183
TRINITY_DN2444_c0_g2_m.5205	hypothetical protein	--	19.766	64.6	46	8	8	3	6	2	15	10	10	7	7	2	8	8	7	7	7	2	8	8	7	164200000	430310000	62563000	4294400000	3323100000	3121000000	0.086455	0.226567	0.032941	2.26109	1.74968	1.64327	26.153	7.723	49.885	16.3429	0.00555488
TRINITY_DN2453_c0_g1_m.5233	97 kDa heat shock protein OS=Mesocentrotus franciscanus OX=1328066 GN=HSP110 PE=2 SV=1	HSP110	93.11	5.8	6	4	4	1	0	2	0	2	1	2	3	3	3	4	4	2	3	3	3	4	4	12559000	13492000	13951000	0	14687000	14166000	0.911989	0.97974	1.01307		1.06652	1.02868		1.089	1.015	1.0819	0.156145
TRINITY_DN2465_c1_g1_m.5252	Prosaposin OS=Bos taurus OX=9913 GN=PSAP PE=1 SV=3	PSAP	102.44	13.3	17	7	7	2	1	2	2	5	5	5	6	5	7	7	7	5	6	5	7	7	7	32978000	46072000	39048000	55217000	60592000	70822000	0.649324	0.90714	0.768841	1.0872	1.19303	1.39446	1.674	1.315	1.814	1.5803	0.0187555
TRINITY_DN2476_c0_g1_m.5283	60S ribosomal protein L7a OS=Drosophila melanogaster OX=7227 GN=RpL7A PE=1 SV=2	RpL7A	30.858	14.8	9	4	4	2	1	1	0	2	3	3	2	1	1	3	3	3	2	1	1	3	3	36028000	61618000	38574000	41450000	68205000	121690000	0.588108	1.00583	0.629668	0.676615	1.11335	1.98642	1.15	1.107	3.155	1.6983	0.260479
TRINITY_DN2495_c0_g1_m.5332	Interactor protein for cytohesin exchange factors 1 OS=Homo sapiens OX=9606 GN=IPCEF1 PE=1 SV=1	IPCEF1	134.12	3	4	2	2	2	0	1	1	0	0	2	2	2	1	2	1	2	2	2	1	2	1	84256000	135290000	152890000	0	118760000	0	0.686129	1.10172	1.24504		0.967109			0.878		0.9566
TRINITY_DN2505_c0_g1_m.5359	PREDICTED: uncharacterized protein LOC108677184 [Hyalella azteca]	--	57.258	36.8	112	18	18	23	23	25	15	13	13	18	18	18	17	17	18	18	18	18	17	17	18	1873500000	1968800000	2060400000	823250000	542250000	915240000	1.37363	1.4435	1.51066	0.603597	0.397571	0.671043	0.439	0.275	0.444	0.3864	0.00385859
TRINITY_DN2521_c0_g2_m.5428	Dynactin subunit 2 OS=Xenopus tropicalis OX=8364 GN=dctn2 PE=2 SV=1	dctn2	46.161	8.5	3	2	2	1	0	2	0	0	0	1	1	2	1	1	1	1	1	2	1	1	1	0	0	3908800	0	0	0			1
TRINITY_DN2534_c0_g2_m.5455	Ribosomal protein S6 kinase alpha-5 OS=Gallus gallus OX=9031 GN=RPS6KA5 PE=2 SV=1	RPS6KA5	107.88	0.9	0	1	1	0	0	0	0	0	0	1	1	1	1	1	1	1	1	1	1	1	1	0	0	0	0	0	0
TRINITY_DN2539_c0_g1_m.5462	Transferrin OS=Blaberus discoidalis OX=6981 PE=1 SV=1	--	85.888	63.6	262	44	44	32	46	27	51	57	49	41	41	38	43	42	41	41	41	38	43	42	41	3489800000	4330600000	1698600000	10882000000	9759300000	8050100000	0.547987	0.680014	0.266723	1.70875	1.53246	1.26407	3.118	2.254	4.739	3.0141	0.0169138
TRINITY_DN2544_c0_g1_m.5468	40S ribosomal protein S9 OS=Drosophila yakuba OX=7245 GN=RpS9 PE=2 SV=1	RpS9	22.621	25.3	10	5	5	2	0	1	1	4	2	5	5	5	5	5	5	5	5	5	5	5	5	33348000	22443000	28811000	31147000	56416000	56337000	0.875651	0.589308	0.756519	0.817857	1.48137	1.4793	0.934	2.514	1.955	1.7009	0.0908573
TRINITY_DN2545_c0_g1_m.5470	40S ribosomal protein S7 OS=Rattus norvegicus OX=10116 GN=Rps7 PE=1 SV=1	Rps7	23.116	28.7	18	5	5	4	2	4	2	3	3	5	5	5	5	5	5	5	5	5	5	5	5	90689000	102040000	92958000	70369000	116190000	100610000	0.949862	1.06875	0.973627	0.737033	1.21696	1.05377	0.776	1.139	1.082	1.0052	0.927235
TRINITY_DN256_c0_g1_m.5537	Heterogeneous nuclear ribonucleoprotein K OS=Gallus gallus OX=9031 GN=HNRNPK PE=2 SV=1	HNRNPK	39.823	8.3	4	2	2	1	0	2	0	1	0	2	1	2	1	2	1	2	1	2	1	2	1	6424000	0	7376500	0	6004000	0	0.973112		1.1174		0.90949					0.8701
TRINITY_DN25634_c0_g1_m.5518	Glutathione S-transferase 1, isoform C OS=Anopheles gambiae OX=7165 GN=GstD1 PE=1 SV=2	GstD1	24.5	22.2	10	4	4	2	0	2	1	2	3	4	2	4	3	4	3	4	2	4	3	4	3	19427000	20463000	19095000	25100000	19354000	23007000	0.921832	0.970992	0.906078	1.19102	0.918368	1.09171	1.292	0.946	1.205	1.1437	0.178719
TRINITY_DN25802_c0_g1_m.5595	40S ribosomal protein S4 OS=Spodoptera frugiperda OX=7108 GN=RpS4 PE=2 SV=1	RpS4	29.884	28.7	22	7	7	4	3	3	2	4	6	6	6	5	4	5	6	6	6	5	4	5	6	46754000	39959000	33547000	34703000	75738000	63654000	0.953013	0.814506	0.683807	0.70737	1.54381	1.2975	0.742	1.895	1.897	1.4477	0.269036
TRINITY_DN25948_c0_g1_m.5620	Cytochrome c oxidase subunit 5A, mitochondrial OS=Drosophila melanogaster OX=7227 GN=COX5A PE=2 SV=2	COX5A	18.807	13	3	2	2	0	1	2	0	0	0	1	2	2	1	2	2	1	2	2	1	2	2	0	17962000	22260000	0	22590000	20688000		0.860455	1.06635		1.08216	0.991042		1.258	0.929	1.076	0.570363
TRINITY_DN26195_c0_g1_m.5676	40S ribosomal protein S12 OS=Gallus gallus OX=9031 GN=RPS12 PE=1 SV=2	RPS12	14.934	33.3	18	5	5	3	2	4	2	4	3	5	5	5	5	5	5	5	5	5	5	5	5	64356000	65345000	70109000	35602000	58941000	72092000	1.05374	1.06993	1.14793	0.582931	0.965073	1.1804	0.553	0.902	1.028	0.834	0.352247
TRINITY_DN2621_c1_g1_m.5680	Argininosuccinate lyase OS=Bos taurus OX=9913 GN=ASL PE=2 SV=1	ASL	52.322	23.8	22	9	9	4	4	6	1	4	3	7	7	9	6	6	6	7	7	9	6	6	6	37770000	34239000	45573000	48298000	38237000	27289000	0.979318	0.887764	1.18164	1.25229	0.991426	0.707562	1.279	1.117	0.599	0.968	0.792719
TRINITY_DN26256_c0_g1_m.5693	60S acidic ribosomal protein P1 OS=Artemia salina OX=85549 PE=1 SV=2	--	13.757	17.4	3	2	2	0	1	0	0	1	1	2	1	1	2	2	2	2	1	1	2	2	2	0	0	0	0	0	43973000						1
TRINITY_DN2643_c0_g2_m.5711	Cofilin/actin-depolymerizing factor homolog OS=Drosophila melanogaster OX=7227 GN=tsr PE=1 SV=1	tsr	16.867	8.2	2	1	1	0	0	1	0	1	0	1	1	1	1	1	1	1	1	1	1	1	1	0	0	0	0	0	2379800						1
TRINITY_DN2644_c0_g1_m.5713	Phosphatidylinositol phosphatase PTPRQ OS=Rattus norvegicus OX=10116 GN=Ptprq PE=1 SV=1	Ptprq	156.01	5	5	4	4	0	0	0	2	3	0	3	2	2	3	4	2	3	2	2	3	4	2	17296000	22972000	0	55757000	58772000	30301000	0.467212	0.620536		1.50615	1.58759	0.818512	3.224	2.558		2.3978	0.0642746
TRINITY_DN2670_c0_g1_m.5751	Ero1-like protein OS=Drosophila melanogaster OX=7227 GN=Ero1L PE=2 SV=2	Ero1L	60.883	1.3	0	1	1	0	0	0	0	0	0	1	0	0	0	0	0	1	0	0	0	0	0	0	0	0	0	0	0
TRINITY_DN268_c0_g1_m.5790	Phenoloxidase 1 OS=Holotrichia diomphalia OX=33394 GN=PPO1 PE=1 SV=1	PPO1	80.281	59.8	182	36	36	28	33	42	21	28	30	34	34	36	29	31	30	34	34	36	29	31	30	1295700000	1418900000	1311800000	953090000	1048700000	1073100000	1.09476	1.19885	1.10836	0.805282	0.886064	0.90668	0.736	0.739	0.818	0.7637	0.00424419
TRINITY_DN2691_c1_g1_m.5797	Boophilin-H2 OS=Rhipicephalus microplus OX=6941 GN=H2 PE=1 SV=1	H2	40.331	3.5	3	1	1	1	1	1	0	0	0	1	1	1	1	1	1	1	1	1	1	1	1	0	0	0	0	0	5085500						1
TRINITY_DN2699_c0_g2_m.5802	Deoxycytidylate deaminase OS=Rattus norvegicus OX=10116 GN=Dctd PE=2 SV=1	Dctd	40.818	39.9	34	12	12	7	9	8	3	3	4	12	11	10	9	10	11	12	11	10	9	10	11	149060000	146120000	128510000	102720000	69389000	127660000	1.23623	1.21185	1.0658	0.851907	0.575477	1.05875	0.689	0.475	0.993	0.7075	0.111976
TRINITY_DN2699_c0_g2_m.5803	Deoxycytidylate deaminase OS=Rattus norvegicus OX=10116 GN=Dctd PE=2 SV=1	Dctd	25.624	16.5	4	2	2	1	1	1	0	0	1	1	1	1	0	1	1	1	1	1	0	1	1	0	0	8424000	0	0	0			1
TRINITY_DN2699_c1_g1_m.5806	hypothetical protein	--	19.803	14.6	3	3	3	0	0	2	1	0	0	1	1	3	1	2	1	1	1	3	1	2	1	0	0	37457000	0	0	0			1
TRINITY_DN27072_c0_g1_m.5837	60S ribosomal protein L11-2 OS=Caenorhabditis elegans OX=6239 GN=rpl-11.2 PE=3 SV=1	rpl-11.2	22.102	13.4	4	2	2	0	1	0	0	1	2	2	1	1	1	2	2	2	1	1	1	2	2	27886000	28928000	0	0	37487000	47482000	0.786723	0.81612			1.05759	1.33957		1.296		1.4956	0.0804703
TRINITY_DN27148_c0_g1_m.5863	ADP,ATP carrier protein OS=Drosophila melanogaster OX=7227 GN=sesB PE=2 SV=4	sesB	33.672	24.3	17	8	8	2	2	5	0	5	3	8	8	8	7	8	5	8	8	8	7	8	5	43300000	50954000	63334000	34677000	71814000	86799000	0.740428	0.871311	1.08301	0.592975	1.22802	1.48426	0.801	1.409	1.37	1.2266	0.653815
TRINITY_DN272_c0_g1_m.5891	uncharacterized protein LOC113816281 [Penaeus vannamei]	--	40.841	60.6	65	17	17	12	14	15	8	8	8	15	17	17	14	16	14	15	17	17	14	16	14	305230000	298510000	271280000	214700000	182770000	301570000	1.16348	1.13786	1.03407	0.818393	0.696682	1.14952	0.703	0.612	1.112	0.7989	0.181484
TRINITY_DN2724_c0_g1_m.5876	Heterogeneous nuclear ribonucleoprotein U-like protein 1 OS=Mus musculus OX=10090 GN=Hnrnpul1 PE=1 SV=1	Hnrnpul1	96.826	7.8	9	5	5	1	2	1	0	2	3	3	4	4	2	4	5	3	4	4	2	4	5	22823000	21274000	21081000	0	26823000	29421000	0.939821	0.876036	0.868088		1.10454	1.21152		1.261	1.396	1.2944	0.0121458
TRINITY_DN27306_c0_g1_m.5893	Hsc70-interacting protein OS=Gallus gallus OX=9031 GN=ST13 PE=2 SV=1	ST13	47.666	16	9	6	6	1	0	1	2	1	4	5	6	3	5	5	6	5	6	3	5	5	6	23041000	14781000	21427000	42771000	26185000	29338000	0.877513	0.562932	0.816044	1.62893	0.997252	1.11733	1.856	1.772	1.369	1.659	0.0681872
TRINITY_DN2768_c0_g1_m.5970	Inorganic pyrophosphatase OS=Drosophila melanogaster OX=7227 GN=Nurf-38 PE=1 SV=3	Nurf-38	37.344	7.6	2	2	2	0	0	0	1	0	1	0	0	0	2	2	1	0	0	0	2	2	1	0	0	0	0	11904000	0					1
TRINITY_DN27758_c0_g1_m.5976	THO complex subunit 4-B OS=Xenopus laevis OX=8355 GN=alyref-b PE=2 SV=1	alyref-b	20.597	10.6	7	2	2	1	1	2	1	1	1	2	1	2	1	1	1	2	1	2	1	1	1	13717000	0	12113000	0	0	0	1.0621		0.937902
TRINITY_DN2784_c0_g1_m.6003	Phenoloxidase-activating factor 3 OS=Holotrichia diomphalia OX=33394 GN=PPAF3 PE=1 SV=1	PPAF3	41.391	14.4	6	4	4	1	1	2	0	0	2	4	3	4	2	2	3	4	3	4	2	2	3	23148000	21262000	25446000	18119000	17847000	12192000	1.17688	1.08099	1.29371	0.921196	0.907367	0.619859	0.783	0.839	0.479	0.6894	0.0508706
TRINITY_DN2787_c0_g1_m.6005	C-type lectin lectoxin-Enh6 OS=Pseudoferania polylepis OX=338839 PE=2 SV=1	--	28.732	69.2	51	9	9	8	8	7	9	10	9	9	9	9	9	9	9	9	9	9	9	9	9	1133400000	1884600000	1116800000	3141000000	2717300000	2142000000	0.560391	0.931809	0.552183	1.55302	1.34352	1.05908	2.771	1.442	1.918	1.9349	0.0296306
TRINITY_DN27911_c0_g1_m.6026	single VWC domain protein [Eriocheir sinensis]	--	12.399	13	5	1	1	0	1	2	0	1	1	1	1	1	1	1	1	1	1	1	1	1	1	0	0	0	0	0	19729000						1
TRINITY_DN2795_c0_g2_m.6038	uncharacterized protein LOC113800144 isoform X2 [Penaeus vannamei]	--	39.986	5.1	3	1	1	1	1	1	0	0	0	1	1	1	0	0	1	1	1	1	0	0	1	0	0	0	0	0	1779100						1
TRINITY_DN283_c0_g1_m.6121	Thymosin beta OS=Caenorhabditis elegans OX=6239 GN=tth-1 PE=1 SV=2	tth-1	16.176	15.9	6	2	2	1	0	2	1	1	1	2	1	2	1	1	1	2	1	2	1	1	1	24654000	0	22130000	0	0	0	1.05395		0.94605
TRINITY_DN284_c1_g1_m.6137	Four and a half LIM domains protein 2 OS=Bos taurus OX=9913 GN=FHL2 PE=2 SV=1	FHL2	64.862	24	30	10	10	4	4	6	6	6	4	9	10	9	10	10	9	9	10	9	10	10	9	58190000	78869000	61289000	130300000	139260000	121650000	0.592206	0.802659	0.623745	1.32608	1.41726	1.23805	2.239	1.766	1.985	1.9723	0.00250776
TRINITY_DN284_c3_g3_m.6143	Serine protease inhibitor 42Dd OS=Drosophila melanogaster OX=7227 GN=Spn42Dd PE=2 SV=1	Spn42Dd	47.823	19	11	6	6	1	1	0	5	3	1	3	3	4	5	5	5	3	3	4	5	5	5	9867300	9948600	9617900	71249000	34499000	15462000	0.393005	0.396243	0.383072	2.83778	1.37406	0.615837	7.221	3.468	1.608	4.1181	0.0492671
TRINITY_DN285_c1_g1_m.6204	RNA-binding protein 4 OS=Mus musculus OX=10090 GN=Rbm4 PE=1 SV=1	Rbm4	30.759	40.8	40	10	10	7	8	8	4	6	7	10	10	9	8	9	10	10	10	9	8	9	10	146840000	145540000	152860000	99769000	128160000	175530000	1.03811	1.02892	1.08067	0.705331	0.906046	1.24093	0.679	0.881	1.148	0.9062	0.488338
TRINITY_DN28526_c0_g1_m.6151	Voltage-dependent anion-selective channel OS=Drosophila melanogaster OX=7227 GN=porin PE=1 SV=3	porin	30.085	30.9	13	6	6	1	2	4	1	2	3	5	5	5	5	5	4	5	5	5	5	5	4	22671000	35629000	44578000	22047000	50705000	61069000	0.574679	0.903147	1.12999	0.558862	1.2853	1.54802	0.972	1.423	1.37	1.3008	0.59626
TRINITY_DN28562_c0_g1_m.6176	60S ribosomal protein L5 OS=Drosophila melanogaster OX=7227 GN=RpL5 PE=1 SV=2	RpL5	34.911	11.5	2	2	2	1	0	1	0	0	0	1	1	2	1	2	1	1	1	2	1	2	1	0	0	0	0	9056900	0					1
TRINITY_DN28604_c0_g1_m.6206	60S ribosomal protein L23a OS=Rattus norvegicus OX=10116 GN=Rpl23a PE=2 SV=1	Rpl23a	42.208	8.7	9	3	3	1	2	2	0	3	1	3	3	2	2	3	3	3	3	2	2	3	3	31537000	26570000	29395000	28408000	39879000	47991000	0.92856	0.782314	0.865492	0.836431	1.17418	1.41302	0.901	1.501	1.633	1.3289	0.177307
TRINITY_DN28696_c0_g1_m.6224	40S ribosomal protein S3-A OS=Xenopus laevis OX=8355 GN=rps3-a PE=2 SV=2	rps3-a	27.358	53.4	50	12	12	9	7	8	6	8	12	11	11	11	11	12	12	11	11	11	11	12	12	200130000	184420000	163560000	176840000	312010000	406050000	0.832136	0.766814	0.680078	0.735296	1.29733	1.68835	0.884	1.692	2.483	1.6327	0.158028
TRINITY_DN28798_c0_g1_m.6249	Peptidyl-prolyl cis-trans isomerase OS=Drosophila melanogaster OX=7227 GN=Cyp1 PE=1 SV=2	Cyp1	19.422	13.1	5	2	2	1	1	2	1	0	0	2	2	2	1	1	1	2	2	2	1	1	1	3711200	4102500	6542900	0	0	0	0.775504	0.857271	1.36722
TRINITY_DN28900_c0_g1_m.6284	40S ribosomal protein S15 OS=Picea mariana OX=3335 GN=RPS15 PE=2 SV=1	RPS15	17.648	26.1	6	3	3	1	1	2	0	2	0	3	2	2	2	3	2	3	2	2	2	3	2	17334000	19221000	19806000	0	28835000	0	0.813841	0.902437	0.929903		1.35382			1.5		1.5348
TRINITY_DN28901_c0_g1_m.6286	Actin-related protein 2/3 complex subunit 3 OS=Homo sapiens OX=9606 GN=ARPC3 PE=1 SV=3	ARPC3	20.17	17.4	4	2	2	0	2	2	0	0	0	1	2	2	0	1	1	1	2	2	0	1	1	0	8088800	12709000	0	0	0		0.777852	1.22215
TRINITY_DN28958_c0_g1_m.6293	40S ribosomal protein SA OS=Taeniopygia guttata OX=59729 GN=RPSA PE=2 SV=1	RPSA	35.307	38.3	31	8	8	4	4	7	1	7	8	6	7	8	7	8	8	6	7	8	7	8	8	79997000	88985000	77668000	57554000	108000000	128110000	0.888339	0.988148	0.862476	0.639117	1.1993	1.42262	0.719	1.214	1.649	1.1906	0.647989
TRINITY_DN29019_c0_g1_m.6326	Malate dehydrogenase, mitochondrial OS=Pongo abelii OX=9601 GN=MDH2 PE=2 SV=1	MDH2	35.615	3.2	1	1	1	0	0	0	0	0	1	0	1	0	0	1	1	0	1	0	0	1	1	0	0	0	0	0	4019800						1
TRINITY_DN2915_c0_g1_m.6380	Glutathione peroxidase 2 OS=Pongo pygmaeus OX=9600 GN=GPX2 PE=2 SV=2	GPX2	15.836	15.2	2	2	2	0	0	0	0	1	1	1	2	1	1	2	2	1	2	1	1	2	2	0	0	0	0	4757400	6131000					0.873847	1.12615
TRINITY_DN295_c0_g1_m.6471	Nuclease-sensitive element-binding protein 1 OS=Homo sapiens OX=9606 GN=YBX1 PE=1 SV=3	YBX1	41.255	16.2	12	4	4	2	2	2	1	3	2	3	4	4	4	4	4	3	4	4	4	4	4	46815000	42266000	38054000	23259000	44346000	70933000	1.05728	0.954542	0.859417	0.525285	1.00152	1.60196	0.497	1.049	1.864	1.0897	0.978144
TRINITY_DN2959_c0_g1_m.6464	PHD finger protein rhinoceros OS=Drosophila melanogaster OX=7227 GN=rno PE=1 SV=1	rno	135.93	1.2	1	2	2	0	0	0	0	1	0	2	1	2	2	2	1	2	1	2	2	2	1	0	0	0	0	67679000	0					1
TRINITY_DN2979_c0_g1_m.6501	ATP synthase subunit d, mitochondrial OS=Drosophila melanogaster OX=7227 GN=ATPsynD PE=2 SV=2	ATPsynD	20.966	23.8	16	3	3	3	3	3	2	2	3	3	3	3	2	3	3	3	3	3	2	3	3	23001000	30202000	30701000	15591000	33652000	35193000	0.819805	1.07646	1.09425	0.555697	1.19943	1.25435	0.678	1.114	1.146	1.0063	0.872252
TRINITY_DN30216_c0_g1_m.6583	Programmed cell death 6-interacting protein OS=Mus musculus OX=10090 GN=Pdcd6ip PE=1 SV=3	Pdcd6ip	96.167	12.2	15	8	8	1	4	3	0	4	3	8	8	8	5	7	7	8	8	8	5	7	7	40670000	40655000	39494000	34388000	38459000	41122000	1.03932	1.03894	1.00927	0.878784	0.982819	1.05087	0.846	0.946	1.041	0.9433	0.314571
TRINITY_DN30233_c0_g1_m.6605	Endoplasmic reticulum chaperone BiP OS=Drosophila melanogaster OX=7227 GN=Hsc70-3 PE=1 SV=2	Hsc70-3	72.37	16.1	10	8	7	3	1	1	1	3	1	7	6	6	5	7	7	6	5	5	4	6	6	17584000	19324000	16506000	18806000	27081000	21669000	0.87215	0.958453	0.818682	0.93276	1.34319	1.07476	1.069	1.401	1.313	1.2648	0.122711
TRINITY_DN30294_c0_g1_m.6623	Phosphoglycerate kinase OS=Drosophila melanogaster OX=7227 GN=Pgk PE=2 SV=2	Pgk	48.129	27.3	20	9	9	2	8	7	0	1	2	7	7	9	3	5	6	7	7	9	3	5	6	27058000	78554000	73926000	16671000	20521000	22850000	0.677636	1.96729	1.85139	0.417506	0.513924	0.572251	0.616	0.261	0.309	0.3344	0.0490194
TRINITY_DN303_c0_g1_m.6661	Protein arginine N-methyltransferase 1 OS=Homo sapiens OX=9606 GN=PRMT1 PE=1 SV=3	PRMT1	42.027	6.1	2	2	2	2	0	0	0	0	0	2	1	1	0	2	2	2	1	1	0	2	2	6986500	0	0	0	4587600	5423800	1.23306				0.809676	0.957259				0.7165
TRINITY_DN30376_c0_g1_m.6657	Myosin-2 essential light chain OS=Drosophila melanogaster OX=7227 GN=Mlc-c PE=1 SV=1	Mlc-c	16.706	51	17	5	5	4	2	4	2	2	3	5	4	5	3	4	3	5	4	5	3	4	3	85369000	76884000	85560000	69273000	52738000	78822000	1.14169	1.02821	1.14424	0.926428	0.705295	1.05413	0.811	0.686	0.921	0.8104	0.145994
TRINITY_DN304_c0_g1_m.6679	60S ribosomal protein L37a OS=Ostertagia ostertagi OX=6317 GN=rpl-37a PE=3 SV=3	rpl-37a	11.499	29.4	17	2	2	2	3	3	3	3	3	2	2	2	2	2	2	2	2	2	2	2	2	31587000	24005000	28251000	27099000	51377000	32731000	0.971659	0.738426	0.869039	0.833602	1.58043	1.00685	0.858	2.14	1.159	1.3264	0.288597
TRINITY_DN30456_c0_g1_m.6665	uncharacterized protein LOC113827364 [Penaeus vannamei]	--	18.002	22.5	4	3	3	0	0	0	1	0	3	0	0	0	3	2	3	0	0	0	3	2	3	0	0	0	41004000	0	27889000				1.19037		0.809632
TRINITY_DN30470_c0_g1_m.6675	Probable small nuclear ribonucleoprotein-associated protein B OS=Caenorhabditis elegans OX=6239 GN=snr-2 PE=3 SV=1	snr-2	23.702	10.3	2	2	2	1	0	1	0	0	0	2	2	2	0	1	2	2	2	2	0	1	2	5245800	0	4859100	0	0	0	1.03827		0.961731
TRINITY_DN305_c0_g2_m.6702	Glycine--tRNA ligase OS=Bombyx mori OX=7091 PE=1 SV=2	--	88.103	3.8	2	2	2	0	0	1	0	0	1	2	1	2	0	1	1	2	1	2	0	1	1	0	0	3794400	0	0	0			1
TRINITY_DN30660_c0_g1_m.6722	60S ribosomal protein L15 OS=Faxonius limosus OX=28379 GN=RPL15 PE=2 SV=3	RPL15	24.969	16	11	3	3	1	3	3	1	0	3	2	3	3	2	2	3	2	3	3	2	2	3	23227000	32213000	24366000	6876000	21210000	39564000	0.945109	1.31075	0.991455	0.279785	0.863037	1.60986	0.296	0.658	1.624	0.8477	0.50339
TRINITY_DN30712_c0_g1_m.6726	40S ribosomal protein S14 OS=Procambarus clarkii OX=6728 GN=RPS14 PE=2 SV=1	RPS14	16.414	64.9	29	6	6	3	5	7	4	6	4	5	6	6	5	6	5	5	6	6	5	6	5	84655000	113430000	96485000	72776000	128040000	160580000	0.774324	1.03752	0.88253	0.665669	1.17116	1.4688	0.86	1.129	1.664	1.2269	0.557603
TRINITY_DN30758_c0_g1_m.6738	40S ribosomal protein S6 OS=Glossina morsitans morsitans OX=37546 GN=RpS6 PE=2 SV=1	RpS6	29.26	9.8	7	2	2	1	1	2	1	1	1	2	2	2	2	2	2	2	2	2	2	2	2	23104000	21434000	24299000	16785000	23520000	21840000	1.05834	0.981845	1.11308	0.768884	1.0774	1.00044	0.726	1.097	0.899	0.9028	0.364315
TRINITY_DN30780_c0_g1_m.6743	60S ribosomal protein L19 OS=Drosophila melanogaster OX=7227 GN=RpL19 PE=1 SV=2	RpL19	23.475	9	7	2	2	2	1	1	1	1	1	2	1	2	2	2	2	2	1	2	2	2	2	28118000	0	19549000	15285000	22435000	21408000	1.31645		0.915258	0.715623	1.05038	1.00229	0.544		1.095	0.827	0.430916
TRINITY_DN3087_c0_g1_m.6767	Anti-lipopolysaccharide factor OS=Portunus trituberculatus OX=210409 GN=ALF PE=2 SV=2	ALF	14.715	35.3	21	4	4	1	3	1	7	6	3	3	3	2	3	4	3	3	3	2	3	4	3	252600000	80072000	0	898660000	398530000	489790000	0.595853	0.18888		2.11983	0.940084	1.15535	3.558	4.977		3.5811	0.0819551
TRINITY_DN312_c0_g1_m.6832	Angiopoietin-related protein 7 OS=Homo sapiens OX=9606 GN=ANGPTL7 PE=1 SV=1	ANGPTL7	34.334	48.4	39	11	11	6	7	10	4	3	9	10	10	10	8	5	10	10	10	10	8	5	10	117670000	108740000	98163000	93635000	71852000	132930000	1.13328	1.04727	0.945405	0.901796	0.692005	1.28025	0.796	0.661	1.354	0.9194	0.575092
TRINITY_DN3155_c1_g1_m.6882	Acid ceramidase OS=Pan troglodytes OX=9598 GN=ASAH1 PE=2 SV=1	ASAH1	46.106	6.9	1	2	2	0	0	1	0	0	0	1	1	1	2	2	1	1	1	1	2	2	1	0	0	0	0	11710000	0					1
TRINITY_DN316_c1_g1_m.6902	hypothetical protein	--	31.219	12.4	9	3	3	2	2	3	1	0	1	3	3	3	2	2	2	3	3	3	2	2	2	28159000	30368000	28183000	12910000	7505800	11113000	1.42892	1.54102	1.43014	0.655115	0.38088	0.563927	0.458	0.247	0.394	0.3636	0.00318395
TRINITY_DN3175_c0_g1_m.6910	40S ribosomal protein S17 OS=Sus scrofa OX=9823 GN=RPS17 PE=1 SV=3	RPS17	17.887	25.8	8	3	3	1	3	2	1	1	0	2	3	2	2	2	2	2	3	2	2	2	2	17400000	20053000	17118000	15223000	22783000	20295000	0.924942	1.06597	0.909951	0.809218	1.21109	1.07883	0.875	1.136	1.186	1.0684	0.695293
TRINITY_DN3194_c0_g1_m.6953	Trifunctional enzyme subunit alpha, mitochondrial OS=Homo sapiens OX=9606 GN=HADHA PE=1 SV=2	HADHA	83.93	6.6	6	4	4	0	1	1	1	1	2	3	3	2	3	3	3	3	3	2	3	3	3	9373200	8887600	8624900	7535100	11250000	14969000	0.92743	0.879383	0.85339	0.74556	1.11313	1.48111	0.804	1.266	1.736	1.2555	0.398036
TRINITY_DN3197_c0_g1_m.6958	Cystatin-POGU1 OS=Pogona barbata OX=52202 PE=2 SV=1	--	126.2	26	42	16	16	5	9	6	5	10	7	8	14	13	11	12	9	8	14	13	11	12	9	107240000	123810000	106410000	159760000	143820000	156780000	0.806498	0.931112	0.800256	1.20147	1.0816	1.17906	1.49	1.162	1.473	1.3642	0.00610727
TRINITY_DN32_c0_g1_m.7087	Cytosolic non-specific dipeptidase OS=Mus musculus OX=10090 GN=Cndp2 PE=1 SV=1	Cndp2	63.882	26.9	28	9	9	6	6	5	1	6	4	8	8	8	6	9	9	8	8	8	6	9	9	71550000	71530000	70781000	56483000	143940000	87417000	0.855689	0.85545	0.846492	0.675498	1.72142	1.04545	0.789	2.012	1.235	1.3459	0.452603
TRINITY_DN3295_c0_g1_m.7066	Poly(rC)-binding protein 3 OS=Homo sapiens OX=9606 GN=PCBP3 PE=2 SV=2	PCBP3	38.18	5.9	5	2	2	0	2	2	0	0	1	1	2	2	1	1	1	1	2	2	1	1	1	0	4641900	4682100	0	0	0		0.995689	1.00431
TRINITY_DN3296_c0_g1_m.7074	Isocitrate dehydrogenase [NADP], mitochondrial OS=Macaca fascicularis OX=9541 GN=IDH2 PE=2 SV=1	IDH2	49.724	13.5	4	5	5	0	0	2	0	2	0	0	0	3	0	5	2	0	0	3	0	5	2	0	0	14306000	0	21651000	0			0.795728		1.20427					1.5134
TRINITY_DN33_c1_g3_m.7260	FACT complex subunit Ssrp1 OS=Drosophila pseudoobscura pseudoobscura OX=46245 GN=Ssrp PE=3 SV=2	Ssrp	76.878	1.3	0	1	1	0	0	0	0	0	0	1	1	1	0	1	1	1	1	1	0	1	1	0	0	0	0	0	0
TRINITY_DN334_c0_g1_m.7183	Guanine nucleotide-binding protein G(I)/G(S)/G(T) subunit beta-1 OS=Homarus americanus OX=6706 GN=GBETA1 PE=2 SV=1	GBETA1	37.43	20.6	14	6	6	1	2	1	3	3	4	5	5	5	5	4	6	5	5	5	5	4	6	23250000	27750000	26423000	40765000	42240000	45952000	0.675938	0.806764	0.768185	1.18514	1.22803	1.33594	1.753	1.522	1.739	1.6656	0.00129469
TRINITY_DN3349_c0_g2_m.7182	UDP-glucose 4-epimerase OS=Drosophila melanogaster OX=7227 GN=Gale PE=1 SV=1	Gale	42.839	13.5	7	3	3	1	1	2	0	1	2	1	2	3	1	1	1	1	2	3	1	1	1	0	10636000	7642200	7372400	9098200	15208000		1.06452	0.764881	0.737878	0.910607	1.52212		0.855	1.99	1.1554	0.740691
TRINITY_DN3371_c0_g1_m.7208	60S ribosomal protein L22 OS=Tripneustes gratilla OX=7673 GN=RPL22 PE=2 SV=1	RPL22	18.254	25.3	10	3	3	1	2	1	1	2	3	2	2	3	2	3	2	2	2	3	2	3	2	25008000	19133000	18056000	0	28745000	42846000	0.934613	0.715049	0.674799		1.07427	1.60126		1.502	2.373	1.7266	0.0724881
TRINITY_DN3404_c0_g1_m.7295	Armadillo segment polarity protein OS=Drosophila melanogaster OX=7227 GN=arm PE=1 SV=1	arm	89.372	1.2	1	1	1	0	0	0	0	1	0	0	0	0	0	1	0	0	0	0	0	1	0	0	0	0	0	7781700	0					1
TRINITY_DN3417_c0_g1_m.7322	26S proteasome regulatory subunit 10B OS=Mus musculus OX=10090 GN=Psmc6 PE=1 SV=1	Psmc6	44.68	6.6	4	2	2	1	1	1	0	1	0	1	1	2	1	1	1	1	1	2	1	1	1	0	0	0	0	0	2685600						1
TRINITY_DN358_c0_g1_m.7555	Neuronal-specific septin-3 OS=Bos taurus OX=9913 GN=SEPT3 PE=2 SV=3	SEPT3	35.734	10.4	5	2	2	1	1	1	0	0	2	2	2	2	1	1	2	2	2	2	1	1	2	11620000	9689600	9474500	0	0	23261000	0.860022	0.717149	0.701229			1.7216			2.455	2.2669
TRINITY_DN3606_c0_g1_m.7591	T-complex protein 1 subunit epsilon OS=Macaca fascicularis OX=9541 GN=CCT5 PE=2 SV=1	CCT5	59.377	25.6	19	9	9	2	2	2	2	4	7	6	6	6	4	7	8	6	6	6	4	7	8	27721000	34602000	35559000	27909000	48520000	59738000	0.710646	0.887045	0.911578	0.715466	1.24384	1.53142	1.007	1.402	1.68	1.3911	0.297219
TRINITY_DN3657_c0_g1_m.7670	Deoxyhypusine hydroxylase OS=Bos taurus OX=9913 GN=DOHH PE=1 SV=1	DOHH	33.21	10.8	2	2	2	0	0	1	0	0	1	1	0	1	0	0	1	1	0	1	0	0	1	0	0	0	0	0	10843000						1
TRINITY_DN369_c0_g1_m.7733	Ubiquitin carboxyl-terminal hydrolase isozyme L3 OS=Bos taurus OX=9913 GN=UCHL3 PE=2 SV=1	UCHL3	28.106	38.7	22	7	7	6	6	3	1	1	5	7	7	6	6	5	7	7	7	6	6	5	7	99543000	94058000	92459000	65274000	49087000	93498000	1.20922	1.14259	1.12317	0.792932	0.596296	1.13579	0.656	0.522	1.011	0.7266	0.132671
TRINITY_DN37_c0_g1_m.7873	T-complex protein 1 subunit zeta OS=Oryctolagus cuniculus OX=9986 GN=CCT6 PE=1 SV=3	CCT6	58.378	26	29	11	11	4	5	4	3	5	8	11	11	9	8	11	10	11	11	9	8	11	10	53179000	55857000	57542000	47888000	61242000	74888000	0.91009	0.955921	0.984757	0.819542	1.04808	1.28161	0.901	1.096	1.301	1.1047	0.559103
TRINITY_DN37_c0_g1_m.7874	T-complex protein 1 subunit zeta OS=Oryctolagus cuniculus OX=9986 GN=CCT6 PE=1 SV=3	CCT6	41.321	22	26	6	6	5	5	6	4	3	3	6	6	6	6	6	5	6	6	6	6	6	5	241860000	277070000	273280000	173040000	104920000	157470000	1.18207	1.35416	1.33564	0.84572	0.512789	0.769623	0.715	0.379	0.576	0.5496	0.0178056
TRINITY_DN3715_c0_g1_m.7754	Arginine kinase OS=Eriocheir sinensis OX=95602 PE=2 SV=1	--	50.003	47.4	137	24	24	18	16	21	22	30	30	21	23	24	23	24	21	21	23	24	23	24	21	2196700000	2731700000	3157600000	5442200000	4718600000	7249300000	0.51695	0.642851	0.743078	1.28071	1.11043	1.70598	2.477	1.727	2.296	2.1531	0.00980798
TRINITY_DN373_c1_g1_m.7789	LETM1 domain-containing protein 1 OS=Xenopus tropicalis OX=8364 GN=letmd1 PE=2 SV=1	letmd1	13.914	9.2	1	1	1	0	0	1	0	0	0	0	0	1	0	0	0	0	0	1	0	0	0	0	0	0	0	0	0
TRINITY_DN3769_c0_g1_m.7838	Glutathione peroxidase 3 OS=Bos taurus OX=9913 GN=GPX3 PE=2 SV=2	GPX3	12.038	73.1	32	8	8	3	6	6	5	7	5	5	7	8	6	8	7	5	7	8	6	8	7	1102500000	3070800000	2374100000	1509700000	1836800000	1357500000	0.587927	1.63756	1.26603	0.805073	0.979505	0.72391	1.369	0.598	0.572	0.7185	0.473847
TRINITY_DN378_c1_g1_m.7857	Profilin OS=Bombyx mori OX=7091 PE=2 SV=1	--	13.405	73.6	17	5	5	3	4	2	3	3	2	4	5	4	4	4	4	4	5	4	4	4	4	183180000	192720000	215330000	190170000	155820000	104750000	1.05481	1.10974	1.23994	1.09506	0.897262	0.603184	1.038	0.809	0.486	0.7624	0.175634
TRINITY_DN38_c0_g1_m.8005	Transketolase-like protein 2 OS=Mus musculus OX=10090 GN=Tktl2 PE=1 SV=1	Tktl2	68.203	54.2	118	22	22	21	21	20	15	24	17	21	21	21	19	19	18	21	21	21	19	19	18	755960000	759130000	713100000	645470000	713840000	839970000	1.02446	1.02876	0.966376	0.874725	0.967379	1.13831	0.854	0.94	1.178	0.987	0.826229
TRINITY_DN3809_c0_g1_m.7887	Phosphoglucomutase OS=Drosophila melanogaster OX=7227 GN=Pgm PE=1 SV=1	Pgm	61.182	3.2	1	1	1	0	0	1	0	0	0	1	1	1	0	0	0	1	1	1	0	0	0	0	0	4456700	0	0	0			1
TRINITY_DN3897_c0_g1_m.7995	Tubulin alpha-1 chain OS=Homarus americanus OX=6706 PE=2 SV=1	--	36.419	40.9	8	9	2	1	1	2	1	2	1	9	9	9	9	9	9	2	2	2	2	2	2	17990000	17533000	18831000	29388000	30921000	30998000	0.741036	0.722211	0.775678	1.21054	1.27368	1.27686	1.634	1.764	1.646	1.6799	4.42996e-05
TRINITY_DN3910_c0_g1_m.8016	Coatomer subunit delta OS=Pongo abelii OX=9601 GN=ARCN1 PE=2 SV=1	ARCN1	61.623	1.8	1	1	1	1	0	0	0	0	0	1	1	1	0	0	0	1	1	1	0	0	0	0	0	1904500	0	0	0			1
TRINITY_DN3919_c0_g1_m.8020	60S ribosomal protein L7 OS=Drosophila melanogaster OX=7227 GN=RpL7 PE=1 SV=2	RpL7	38.528	17	17	5	5	5	2	2	0	4	4	5	5	5	5	4	5	5	5	5	5	4	5	44913000	34981000	33512000	19987000	48454000	55078000	1.1374	0.885875	0.848674	0.50616	1.22707	1.39482	0.445	1.385	1.644	1.0892	0.990188
TRINITY_DN3937_c0_g3_m.8051	40S ribosomal protein S11 OS=Xenopus laevis OX=8355 GN=rps11 PE=2 SV=1	rps11	18.6	30.4	21	5	5	3	4	5	1	5	3	5	5	5	5	5	5	5	5	5	5	5	5	36229000	34140000	35364000	32894000	52614000	51247000	0.896432	0.844743	0.875029	0.813912	1.30185	1.26803	0.908	1.541	1.449	1.2934	0.199178
TRINITY_DN397_c0_g1_m.8108	Upstream activation factor subunit spp27 OS=Schizosaccharomyces pombe (strain 972 / ATCC 24843) OX=284812 GN=spp27 PE=1 SV=1	spp27	26.943	15.8	11	4	4	3	2	2	1	1	2	4	4	4	3	4	3	4	4	4	3	4	3	68105000	42755000	81759000	0	20579000	28993000	1.40602	0.882671	1.6879		0.424851	0.598557		0.481	0.355	0.386	0.0448701
TRINITY_DN400_c0_g1_m.8139	Tropomyosin-1, isoforms 9A/A/B OS=Drosophila melanogaster OX=7227 GN=Tm1 PE=1 SV=2	Tm1	29.161	35.6	38	8	8	8	7	6	5	6	6	8	7	8	8	7	6	8	7	8	8	7	6	353670000	277550000	273460000	244460000	251780000	295080000	1.25119	0.981899	0.967429	0.864835	0.890731	1.04391	0.691	0.907	1.079	0.8747	0.270047
TRINITY_DN4072_c0_g1_m.8250	Chorion peroxidase OS=Drosophila melanogaster OX=7227 GN=Pxt PE=2 SV=3	Pxt	85.178	28.8	60	14	14	11	13	12	9	9	6	13	12	13	12	10	9	13	12	13	12	10	9	164320000	165420000	175370000	194700000	132690000	126710000	1.02785	1.03473	1.09696	1.21788	0.829996	0.79259	1.185	0.802	0.723	0.899	0.414449
TRINITY_DN4154_c0_g1_m.8342	40S ribosomal protein S15a OS=Drosophila yakuba OX=7245 GN=RpS15Aa PE=2 SV=3	RpS15Aa	14.64	30.8	14	4	4	3	2	3	1	2	3	3	4	4	2	4	4	3	4	4	2	4	4	32021000	23288000	21537000	17452000	30422000	33408000	1.215	0.883639	0.817199	0.662198	1.15433	1.26763	0.545	1.306	1.551	1.0577	0.895304
TRINITY_DN418_c1_g1_m.8384	CLIP domain-containing serine protease 2 OS=Bombyx mori OX=7091 PE=1 SV=1	--	45.82	23.6	21	7	7	2	4	2	5	5	3	6	6	4	7	6	6	6	6	4	7	6	6	19172000	26054000	17288000	57629000	36206000	57494000	0.537927	0.731022	0.485066	1.61695	1.01587	1.61316	3.006	1.39	3.326	2.4207	0.0113474
TRINITY_DN4198_c0_g2_m.8393	14-3-3 protein zeta OS=Bombyx mori OX=7091 GN=14-3-3zeta PE=2 SV=2	14-3-3zeta	27.977	39.7	30	10	7	5	3	6	5	7	4	10	10	10	10	10	10	7	7	7	7	7	7	220420000	197770000	166120000	138080000	121690000	136450000	1.34878	1.21018	1.01651	0.844931	0.744638	0.834957	0.626	0.615	0.821	0.6781	0.0139138
TRINITY_DN432_c0_g1_m.8548	vascular endothelial growth factor 2 [Penaeus vannamei]	--	36.005	34.3	38	8	8	7	4	4	9	8	6	8	7	6	8	7	7	8	7	6	8	7	7	149550000	130460000	90582000	292040000	212820000	170010000	0.858281	0.748722	0.519858	1.67604	1.22139	0.975703	1.953	1.631	1.877	1.8211	0.0514352
TRINITY_DN436_c0_g1_m.8613	TAR DNA-binding protein 43 OS=Homo sapiens OX=9606 GN=TARDBP PE=1 SV=1	TARDBP	51.674	17.3	11	6	6	2	3	2	0	1	3	3	5	3	2	2	3	3	5	3	2	2	3	20249000	33744000	20030000	24328000	27141000	46147000	0.707846	1.17959	0.700191	0.850436	0.94877	1.61316	1.201	0.804	2.304	1.3187	0.36629
TRINITY_DN4396_c0_g1_m.8641	Hexosaminidase D OS=Homo sapiens OX=9606 GN=HEXD PE=1 SV=3	HEXD	80.833	4.9	5	3	3	2	1	1	0	0	1	2	3	3	2	0	1	2	3	3	2	0	1	12300000	9164600	9803700	10391000	0	0	1.18101	0.879957	0.941322	0.997712			0.845			0.997
TRINITY_DN448_c0_g1_m.8738	Vinculin OS=Drosophila melanogaster OX=7227 GN=Vinc PE=1 SV=1	Vinc	107.18	8.8	13	7	7	2	2	4	3	2	0	7	6	6	5	5	4	7	6	6	5	5	4	23576000	18016000	19715000	26400000	19777000	15302000	1.15205	0.880361	0.963383	1.29005	0.966413	0.74774	1.12	1.098	0.776	1.0028	0.933439
TRINITY_DN45_c0_g1_m.8871	Heterogeneous nuclear ribonucleoprotein L OS=Mus musculus OX=10090 GN=Hnrnpl PE=1 SV=2	Hnrnpl	57.565	5.8	3	2	2	1	1	0	0	1	0	1	1	1	1	2	1	1	1	1	1	2	1	0	0	0	0	11261000	0					1
TRINITY_DN4500_c0_g1_m.8742	Putative helicase mov-10-B.1 OS=Danio rerio OX=7955 GN=mov10b.1 PE=2 SV=2	mov10b.1	103.47	8	5	5	5	0	0	0	1	4	0	3	2	3	3	5	3	3	2	3	3	5	3	9587400	0	8248700	13611000	16225000	13050000	0.789449		0.679217	1.12076	1.33601	1.07457	1.42		1.582	1.603	0.0195813
TRINITY_DN457_c0_g1_m.8819	double-stranded RNA-specific editase 1-like [Penaeus vannamei]	--	43.994	9.8	6	3	3	1	2	0	0	2	1	2	3	3	1	2	2	2	3	3	1	2	2	16148000	15897000	20683000	0	18475000	19366000	0.891475	0.877618	1.14184		1.01994	1.06913		1.162	0.936	1.0765	0.520397
TRINITY_DN459_c0_g1_m.8852	Far upstream element-binding protein 3 OS=Homo sapiens OX=9606 GN=FUBP3 PE=1 SV=2	FUBP3	75.345	13.6	27	8	8	2	5	6	3	5	6	7	8	8	6	8	8	7	8	8	6	8	8	87925000	81364000	85546000	67066000	95574000	104660000	1.01037	0.934977	0.983033	0.770674	1.09827	1.20268	0.763	1.175	1.223	1.0489	0.834929
TRINITY_DN473_c0_g1_m.9069	Phenoloxidase-activating factor 3 OS=Holotrichia diomphalia OX=33394 GN=PPAF3 PE=1 SV=1	PPAF3	36.848	16.7	4	4	4	0	0	0	4	0	0	2	1	1	4	2	3	2	1	1	4	2	3	55468000	0	0	57560000	63013000	38964000	1.03194			1.07086	1.17231	0.724895	1.038			0.9587
TRINITY_DN4750_c0_g1_m.9080	Cytoskeleton-associated protein 5 OS=Homo sapiens OX=9606 GN=CKAP5 PE=1 SV=3	CKAP5	160.94	0.7	0	1	1	0	0	0	0	0	0	1	1	0	1	0	1	1	1	0	1	0	1	0	0	0	0	0	0
TRINITY_DN4777_c2_g1_m.9112	uncharacterized protein LOC113814558 [Penaeus vannamei]	--	256.47	0.3	0	1	1	0	0	0	0	0	0	1	1	1	1	1	1	1	1	1	1	1	1	0	0	0	0	0	0
TRINITY_DN48_c0_g1_m.9238	Alpha-1-macroglobulin OS=Rattus norvegicus OX=10116 GN=A1m PE=1 SV=1	A1m	167.19	48	255	54	54	42	39	51	46	44	33	50	48	52	48	50	45	50	48	52	48	50	45	2560500000	1921900000	2852100000	3229500000	2880300000	1903900000	1.00096	0.751319	1.11496	1.26249	1.12598	0.744283	1.261	1.499	0.668	1.0926	0.71685
TRINITY_DN48_c0_g2_m.9245	Murinoglobulin-2 OS=Mus musculus OX=10090 GN=Mug2 PE=1 SV=2	Mug2	168.41	74.7	790	95	95	133	129	149	122	138	119	91	89	90	90	90	86	91	89	90	90	90	86	49125000000	39692000000	41815000000	51952000000	52035000000	37917000000	1.08151	0.873837	0.920576	1.14375	1.14557	0.834759	1.058	1.311	0.907	1.0863	0.569493
TRINITY_DN4802_c0_g1_m.9147	Nucleoplasmin-like protein ANO39 OS=Patiria pectinifera OX=7594 PE=1 SV=1	--	20.246	18.8	2	2	2	1	0	0	1	0	0	2	2	1	1	1	1	2	2	1	1	1	1	0	7088300	0	0	0	0		1
TRINITY_DN482_c0_g1_m.9183	60S ribosomal protein L26 OS=Mus musculus OX=10090 GN=Rpl26 PE=1 SV=1	Rpl26	17.567	10.6	7	3	3	1	1	2	0	1	2	2	2	3	0	3	3	2	2	3	0	3	3	17486000	18162000	16122000	0	18182000	22224000	0.948512	0.985181	0.874523		0.986265	1.20552		1.001	1.378	1.1707	0.176961
TRINITY_DN49_c0_g1_m.9337	Sex-lethal homolog OS=Chrysomya rufifacies OX=45450 GN=SXL PE=2 SV=2	SXL	27.204	15.9	9	3	3	2	1	1	1	1	3	3	2	3	2	2	3	3	2	3	2	2	3	11628000	12230000	14411000	11435000	12047000	14555000	0.914319	0.961654	1.13315	0.899143	0.947265	1.14447	0.983	0.985	1.01	0.9939	0.944165
TRINITY_DN4901_c0_g3_m.9253	Laminin subunit alpha OS=Drosophila melanogaster OX=7227 GN=LanA PE=1 SV=2	LanA	44.587	29.4	38	10	10	6	6	4	6	7	9	7	8	7	9	9	9	7	8	7	9	9	9	112910000	100330000	79643000	132610000	106590000	180380000	0.95087	0.844928	0.670713	1.11677	0.897647	1.51907	1.174	1.062	2.265	1.4326	0.132692
TRINITY_DN5002_c0_g1_m.9348	TATA element modulatory factor OS=Homo sapiens OX=9606 GN=TMF1 PE=1 SV=2	TMF1	145.05	0.8	0	1	1	0	0	0	0	0	0	1	1	1	1	1	1	1	1	1	1	1	1	0	0	0	0	0	0
TRINITY_DN502_c0_g1_m.9381	EH domain-containing protein 1 OS=Pongo abelii OX=9601 GN=EHD1 PE=2 SV=1	EHD1	67.332	12.8	11	5	5	2	3	1	1	1	3	4	3	3	3	4	5	4	3	3	3	4	5	19333000	18835000	18261000	17241000	18106000	22463000	1.0154	0.989242	0.959095	0.905523	0.950954	1.17979	0.892	0.961	1.23	1.0245	0.841407
TRINITY_DN508_c3_g1_m.9470	Serine protease inhibitor dipetalogastin (Fragment) OS=Dipetalogaster maximus OX=72496 PE=1 SV=2	--	34.177	25.9	30	8	8	4	6	5	4	3	8	7	7	7	6	5	7	7	7	7	6	5	7	61569000	83413000	61846000	79706000	60067000	110660000	0.807884	1.09451	0.811519	1.04587	0.788176	1.45204	1.295	0.72	1.789	1.2108	0.448375
TRINITY_DN5158_c0_g1_m.9520	40S ribosomal protein S13 OS=Rattus norvegicus OX=10116 GN=Rps13 PE=1 SV=2	Rps13	17.065	37.7	22	7	7	3	3	3	3	4	6	5	6	5	6	7	7	5	6	5	6	7	7	77743000	87712000	79082000	83820000	158700000	188200000	0.690786	0.779365	0.702684	0.744783	1.41013	1.67225	1.078	1.809	2.38	1.7614	0.10908
TRINITY_DN518_c0_g2_m.9536	Lamin Dm0 OS=Drosophila melanogaster OX=7227 GN=Lam PE=1 SV=4	Lam	67.742	11.3	10	5	5	1	2	3	0	2	2	4	4	4	3	4	4	4	4	4	3	4	4	19090000	18637000	19870000	16254000	17342000	22523000	1.00725	0.983344	1.0484	0.85761	0.915016	1.18838	0.851	0.931	1.134	0.9743	0.741696
TRINITY_DN521_c0_g1_m.9569	T-complex protein 1 subunit gamma OS=Drosophila melanogaster OX=7227 GN=CCT3 PE=2 SV=2	CCT3	62.009	31.5	37	14	14	5	5	6	4	10	7	10	9	9	8	13	11	10	9	9	8	13	11	68013000	56652000	62626000	50064000	63166000	78883000	1.07558	0.89591	0.990385	0.791726	0.998925	1.24748	0.736	1.115	1.26	1.0257	0.941366
TRINITY_DN523_c4_g1_m.9610	RWD domain-containing protein 4 OS=Rattus norvegicus OX=10116 GN=Rwdd4 PE=2 SV=1	Rwdd4	21.656	3.7	1	1	1	0	0	0	1	0	0	1	1	1	1	1	1	1	1	1	1	1	1	0	0	0	0	0	112070000						1
TRINITY_DN526_c0_g1_m.9643	ADP-ribosylation factor 1 OS=Locusta migratoria OX=7004 GN=ARF1 PE=2 SV=2	ARF1	20.702	15.9	12	3	3	2	2	2	2	3	1	3	3	3	3	3	3	3	3	3	3	3	3	17069000	13080000	18151000	34005000	22776000	10908000	0.882963	0.676616	0.938934	1.75905	1.17818	0.56426	1.992	1.741	0.601	1.4014	0.520217
TRINITY_DN5292_c0_g1_m.9658	Galectin-4 OS=Sus scrofa OX=9823 GN=LGALS4 PE=2 SV=1	LGALS4	35.613	8.8	3	2	2	0	0	0	0	1	2	0	0	0	0	2	2	0	0	0	0	2	2	0	0	0	0	9644200	8388000					1.06966	0.930336
TRINITY_DN5306_c0_g1_m.9682	Septin-2B OS=Xenopus laevis OX=8355 GN=sept2-b PE=2 SV=1	sept2-b	45.61	5.6	2	2	2	1	1	0	0	0	0	2	2	2	2	0	1	2	2	2	2	0	1	8423300	6200300	0	0	0	0	1.15202	0.847985
TRINITY_DN534_c0_g1_m.9718	Troponin T, skeletal muscle OS=Drosophila melanogaster OX=7227 GN=up PE=1 SV=3	up	53.181	7.5	4	3	3	0	0	0	0	1	3	1	1	1	2	2	3	1	1	1	2	2	3	0	0	0	21356000	29130000	19087000				0.920874	1.25609	0.823035
TRINITY_DN5499_c0_g1_m.9901	Probable aminopeptidase NPEPL1 OS=Pongo abelii OX=9601 GN=NPEPL1 PE=3 SV=2	NPEPL1	54.972	2.5	3	1	1	0	0	1	0	1	1	1	1	1	0	1	1	1	1	1	0	1	1	0	0	0	0	0	2420900						1
TRINITY_DN5537_c0_g1_m.9962	Prolyl endopeptidase FAP OS=Homo sapiens OX=9606 GN=FAP PE=1 SV=5	FAP	94.211	3.5	0	2	2	0	0	0	0	0	0	0	2	0	2	2	0	0	2	0	2	2	0	0	0	0	0	7883900	0					1
TRINITY_DN555_c0_g1_m.9978	Phenoloxidase-activating factor 2 OS=Holotrichia diomphalia OX=33394 GN=PPAF2 PE=1 SV=1	PPAF2	42.715	47.4	85	15	15	15	17	17	14	11	11	14	15	15	14	13	14	14	15	15	14	13	14	1042100000	1153900000	1039000000	1655800000	720820000	852840000	0.967227	1.07099	0.96435	1.53683	0.66903	0.791565	1.589	0.625	0.821	0.9983	0.802958
TRINITY_DN557_c0_g1_m.9986	60S ribosomal protein L36 OS=Pongo abelii OX=9601 GN=RPL36 PE=3 SV=3	RPL36	13.391	8.3	4	1	1	1	0	0	1	1	1	1	0	1	1	1	1	1	0	1	1	1	1	0	0	0	0	0	11522000						1
TRINITY_DN559_c0_g3_m.9998	Hemocyte protein-glutamine gamma-glutamyltransferase OS=Tachypleus tridentatus OX=6853 PE=1 SV=1	--	85.267	71.2	289	46	46	51	56	53	44	42	43	43	45	45	45	45	43	43	45	45	45	45	43	8613000000	9263300000	8152900000	6038700000	4060500000	6296300000	1.21811	1.31008	1.15304	0.854036	0.574265	0.890467	0.701	0.438	0.772	0.6299	0.0294947
TRINITY_DN560_c0_g1_m.10024	hypothetical protein	--	28.862	79.4	92	14	14	6	11	3	24	25	23	13	14	11	14	14	14	13	14	11	14	14	14	2685300000	10845000000	171240000	60055000000	51453000000	26596000000	0.106134	0.42864	0.006768	2.37363	2.03364	1.05119	22.364	4.744	155.317	10.0795	0.0599384
TRINITY_DN5628_c0_g3_m.10049	Protocadherin Fat 3 OS=Homo sapiens OX=9606 GN=FAT3 PE=2 SV=3	FAT3	150.82	63.3	310	56	56	60	65	62	37	44	42	55	54	56	51	51	50	55	54	56	51	51	50	5601000000	6942000000	5431700000	2357600000	2406600000	2629300000	1.32473	1.6419	1.28469	0.557611	0.569201	0.621873	0.421	0.347	0.484	0.4113	0.00046475
TRINITY_DN5700_c0_g1_m.10159	40S ribosomal protein S16 OS=Rattus norvegicus OX=10116 GN=Rps16 PE=1 SV=2	Rps16	16.59	46.6	17	7	7	4	2	3	1	4	3	6	6	6	5	7	7	6	6	6	5	7	7	45099000	46100000	42100000	34452000	73486000	75924000	0.853176	0.872112	0.796441	0.651757	1.3902	1.43632	0.764	1.594	1.803	1.3793	0.369525
TRINITY_DN5808_c1_g1_m.10313	40S ribosomal protein S10b OS=Drosophila melanogaster OX=7227 GN=RpS10b PE=1 SV=2	RpS10b	17.734	42.6	25	6	6	4	4	5	3	4	5	5	6	6	5	5	5	5	6	6	5	5	5	99171000	104650000	97764000	51314000	117370000	118140000	1.01125	1.06712	0.996898	0.523248	1.19682	1.20467	0.517	1.122	1.208	0.9511	0.692023
TRINITY_DN591_c0_g1_m.10425	Cathepsin L OS=Sarcophaga peregrina OX=7386 PE=1 SV=1	--	38.03	14.6	5	3	3	0	0	2	1	1	1	2	2	3	3	3	2	2	2	3	3	3	2	0	0	17024000	23081000	27126000	0			0.75965	1.02993	1.21042					1.4746
TRINITY_DN5939_c0_g1_m.10442	Myophilin OS=Echinococcus granulosus OX=6210 PE=2 SV=1	--	22.205	32.8	5	5	5	1	1	3	0	0	0	4	5	5	2	4	4	4	5	5	2	4	4	33511000	20304000	32850000	22413000	22515000	16304000	1.3595	0.823708	1.33268	0.909268	0.913406	0.661433	0.669	1.109	0.496	0.7065	0.16369
TRINITY_DN6_c0_g1_m.11373	Peflin OS=Homo sapiens OX=9606 GN=PEF1 PE=1 SV=1	PEF1	27.649	24.5	9	4	4	4	1	2	0	2	0	4	3	3	2	4	4	4	3	3	2	4	4	51515000	29952000	40249000	21567000	26595000	19953000	1.62824	0.946695	1.27215	0.681669	0.84059	0.630656	0.419	0.888	0.496	0.5596	0.0343559
TRINITY_DN600_c0_g1_m.10539	protein spaetzle 5-like isoform X2 [Penaeus vannamei]	--	29.781	49.6	39	11	11	4	3	4	10	9	9	9	7	9	11	10	10	9	7	9	11	10	10	120860000	85588000	101060000	481780000	325360000	220600000	0.54309	0.384594	0.454118	2.1649	1.46202	0.991277	3.986	3.801	2.183	3.3422	0.00909833
TRINITY_DN601_c5_g1_m.10561	40S ribosomal protein S18 OS=Spodoptera frugiperda OX=7108 GN=RpS18 PE=2 SV=1	RpS18	18.275	25.6	14	4	4	1	2	2	3	3	3	3	3	3	4	4	4	3	3	3	4	4	4	59358000	44958000	36703000	43748000	66570000	69225000	1.11101	0.841485	0.686975	0.818837	1.246	1.29569	0.737	1.481	1.886	1.2732	0.300369
TRINITY_DN603_c3_g3_m.10577	ATP-dependent RNA helicase DDX3X OS=Homo sapiens OX=9606 GN=DDX3X PE=1 SV=3	DDX3X	81.2	22.8	18	14	13	0	1	2	0	5	10	11	11	13	7	14	13	10	10	12	6	13	12	47237000	50910000	60623000	38667000	94524000	115950000	0.694813	0.74884	0.891709	0.568756	1.39036	1.70552	0.819	1.857	1.913	1.5692	0.361058
TRINITY_DN603_c3_g5_m.10588	Long-chain-fatty-acid--CoA ligase 4 OS=Homo sapiens OX=9606 GN=ACSL4 PE=1 SV=2	ACSL4	73.904	10.7	10	5	5	3	2	4	0	0	1	4	4	5	4	3	4	4	4	5	4	3	4	13200000	11175000	10817000	11123000	11952000	13133000	1.10924	0.939076	0.908992	0.934706	1.00437	1.10361	0.843	1.07	1.214	1.0289	0.720695
TRINITY_DN61_c0_g1_m.10720	Caprin-1 OS=Bos taurus OX=9913 GN=CAPRIN1 PE=2 SV=1	CAPRIN1	75.14	4.2	5	2	2	0	1	0	0	2	2	2	1	1	1	2	2	2	1	1	1	2	2	8843400	0	0	0	6902600	9001700	1.07203				0.836757	1.09122				0.8992
TRINITY_DN616_c0_g1_m.10706	60S acidic ribosomal protein P2 OS=Artemia salina OX=85549 PE=1 SV=1	--	11.601	40.7	4	3	3	0	1	0	0	1	2	3	2	3	3	3	3	3	2	3	3	3	3	18883000	17561000	19618000	23909000	27921000	64312000	0.657929	0.611867	0.683538	0.833047	0.972835	2.24078	1.266	1.59	3.278	2.0717	0.111476
TRINITY_DN616_c0_g2_m.10708	60S acidic ribosomal protein P2 OS=Podospora anserina OX=5145 PE=3 SV=1	--	15.123	22.7	7	2	2	1	1	1	1	2	1	1	1	2	1	2	1	1	1	2	1	2	1	0	0	10460000	0	22143000	0			0.641659		1.35834					2.1169
TRINITY_DN630_c2_g1_m.10825	Plexin-A4 OS=Homo sapiens OX=9606 GN=PLXNA4 PE=1 SV=4	PLXNA4	215.35	33.5	208	52	52	39	39	45	32	31	22	51	48	50	46	45	37	51	48	50	46	45	37	1385400000	1371800000	1440400000	1147500000	930410000	554230000	1.21709	1.20514	1.26541	1.00809	0.817375	0.486897	0.828	0.678	0.385	0.6271	0.0780728
TRINITY_DN634_c0_g1_m.10852	Adenosylhomocysteinase-like 1 OS=Drosophila melanogaster OX=7227 GN=AhcyL1 PE=1 SV=1	AhcyL1	57.11	6.9	4	3	3	1	1	0	0	0	2	3	3	2	3	2	3	3	3	2	3	2	3	11920000	12998000	11511000	11163000	11729000	16152000	0.947624	1.03332	0.915109	0.887443	0.932439	1.28406	0.936	0.902	1.403	1.0718	0.663953
TRINITY_DN6377_c0_g1_m.10876	Heat shock protein 75 kDa, mitochondrial OS=Mus musculus OX=10090 GN=Trap1 PE=1 SV=1	Trap1	78.477	2	1	1	1	0	0	0	0	0	1	0	0	0	0	0	1	0	0	0	0	0	1	0	0	0	0	0	7359500						1
TRINITY_DN642_c0_g1_m.10926	6-phosphogluconate dehydrogenase, decarboxylating OS=Homo sapiens OX=9606 GN=PGD PE=1 SV=3	PGD	52.756	30.2	29	9	9	6	5	7	6	3	2	9	9	9	5	5	4	9	9	9	5	5	4	55978000	48593000	50974000	56444000	58040000	77405000	0.96671	0.839175	0.880294	0.974758	1.00232	1.33674	1.008	1.194	1.519	1.2337	0.139043
TRINITY_DN646_c0_g1_m.10969	60S ribosomal protein L18a OS=Danio rerio OX=7955 GN=rpl18a PE=2 SV=1	rpl18a	20.844	12.4	5	2	2	1	1	1	0	1	1	2	2	2	2	2	2	2	2	2	2	2	2	0	0	0	0	0	14891000						1
TRINITY_DN647_c0_g1_m.10970	V-type proton ATPase subunit B OS=Heliothis virescens OX=7102 GN=VHA55 PE=2 SV=1	VHA55	54.419	7.2	2	2	2	0	1	0	0	1	0	1	2	2	1	2	1	1	2	2	1	2	1	0	7078100	0	0	14025000	0		0.670811			1.32919			1.981		1.9815
TRINITY_DN654_c0_g2_m.11041	hypothetical protein	--	14.171	26.7	10	2	2	1	2	2	3	1	1	2	2	2	2	1	2	2	2	2	2	1	2	39920000	72969000	94210000	280000000	0	40555000	0.378278	0.691447	0.892725	2.65325		0.384295	7.014		0.43	2.3218	0.576366
TRINITY_DN659_c0_g1_m.11091	40S ribosomal protein S24 OS=Takifugu rubripes OX=31033 GN=rps24 PE=3 SV=1	rps24	16.002	14.3	4	2	2	0	1	0	1	2	0	1	1	0	2	2	2	1	1	0	2	2	2	0	0	0	15963000	22852000	21416000				0.795089	1.13822	1.06669
TRINITY_DN6704_c0_g1_m.11175	Elongation factor 1-alpha OS=Danio rerio OX=7955 GN=eef1a PE=2 SV=1	eef1a	50.717	54.7	93	16	16	18	16	16	12	13	18	16	16	15	15	15	15	16	16	15	15	15	15	1766500000	1741700000	1949300000	1364900000	2195700000	2605700000	0.911836	0.899035	1.00619	0.704537	1.13338	1.34502	0.773	1.261	1.337	1.1299	0.677725
TRINITY_DN676_c0_g2_m.11224	hypothetical protein	--	32.924	23.8	12	4	4	3	1	2	3	2	1	3	3	3	3	2	2	3	3	3	3	2	2	182260000	148450000	231740000	133060000	148640000	162310000	1.08654	0.884983	1.38152	0.793236	0.886116	0.967609	0.73	1.001	0.7	0.7894	0.188553
TRINITY_DN6831_c0_g1_m.11269	DnaJ homolog subfamily C member 24 OS=Bos taurus OX=9913 GN=DNAJC24 PE=2 SV=3	DNAJC24	16.167	5.7	6	1	1	0	1	0	2	2	1	1	1	1	1	1	1	1	1	1	1	1	1	0	0	0	204730000	244300000	18933000				1.31248	1.56615	0.121375
TRINITY_DN6874_c1_g1_m.11302	Lysosomal protective protein OS=Homo sapiens OX=9606 GN=CTSA PE=1 SV=2	CTSA	52.544	7.3	6	3	3	1	1	1	2	0	1	2	3	2	2	2	2	2	3	2	2	2	2	10173000	9973000	9524200	11013000	8441200	11097000	1.01356	0.993633	0.948918	1.09725	0.841017	1.10562	1.083	0.846	1.165	1.0297	0.824342
TRINITY_DN689_c3_g1_m.11314	Ras suppressor protein 1 OS=Homo sapiens OX=9606 GN=RSU1 PE=1 SV=3	RSU1	33.385	17.3	7	4	4	3	1	3	0	0	0	4	4	4	2	3	4	4	4	4	2	3	4	11148000	10675000	14861000	6521800	6836100	7688200	1.15863	1.10947	1.54453	0.677823	0.710489	0.799049	0.585	0.64	0.517	0.5737	0.0088662
TRINITY_DN6942_c0_g4_m.11347	Sorbitol dehydrogenase OS=Gallus gallus OX=9031 GN=SORD PE=1 SV=1	SORD	38.825	42.7	15	11	11	0	0	0	0	12	3	3	6	6	3	11	9	3	6	6	3	11	9	10034000	16929000	15031000	11951000	180830000	30193000	0.227212	0.383344	0.340366	0.270621	4.09476	0.683698	1.191	10.682	2.009	5.3097	0.25461
TRINITY_DN7_c1_g1_m.12115	Protein lingerer OS=Drosophila melanogaster OX=7227 GN=lig PE=1 SV=1	lig	129.6	1.3	1	1	1	0	1	0	0	0	0	1	1	1	0	1	0	1	1	1	0	1	0	0	0	0	0	2843300	0					1
TRINITY_DN704_c0_g1_m.11405	T-complex protein 1 subunit beta OS=Bos taurus OX=9913 GN=CCT2 PE=1 SV=3	CCT2	57.683	32	34	13	13	7	5	7	1	6	8	12	13	13	6	12	13	12	13	13	6	12	13	71555000	74609000	77783000	42773000	74328000	98923000	0.975814	1.01746	1.06075	0.583307	1.01363	1.34904	0.598	0.996	1.272	0.9646	0.726932
TRINITY_DN706_c0_g1_m.11410	60S ribosomal protein L14 OS=Sus scrofa OX=9823 GN=RPL14 PE=1 SV=1	RPL14	18.597	7.5	2	1	1	1	0	1	0	0	0	1	1	1	0	1	1	1	1	1	0	1	1	0	0	0	0	0	11750000						1
TRINITY_DN71_c0_g1_m.11502	Bifunctional 3'-phosphoadenosine 5'-phosphosulfate synthase OS=Urechis caupo OX=6431 PE=2 SV=1	--	69.039	5.4	6	3	3	1	1	1	0	3	0	1	2	1	0	2	1	1	2	1	0	2	1	0	0	0	0	7355900	0					1
TRINITY_DN710_c0_g1_m.11438	Calcyclin-binding protein OS=Rattus norvegicus OX=10116 GN=Cacybp PE=1 SV=1	Cacybp	29.676	11.8	7	3	3	1	3	1	0	1	1	2	3	2	1	2	2	2	3	2	1	2	2	11368000	7650800	8967100	0	9455200	11588000	1.15931	0.780231	0.914467		0.964244	1.18175		1.236	1.292	1.1279	0.496968
TRINITY_DN711_c0_g1_m.11441	Adenosylhomocysteinase OS=Anopheles gambiae OX=7165 GN=Ahcy13 PE=2 SV=2	Ahcy13	47.727	21.7	15	8	8	1	1	2	1	5	5	7	6	7	6	7	7	7	6	7	6	7	7	36547000	39302000	50878000	28511000	87758000	69222000	0.702336	0.75528	0.97774	0.547906	1.68647	1.33026	0.78	2.233	1.361	1.4637	0.465089
TRINITY_DN712_c0_g1_m.11450	40S ribosomal protein S5 OS=Homo sapiens OX=9606 GN=RPS5 PE=1 SV=4	RPS5	24.454	25	28	5	5	4	6	4	3	7	4	5	5	5	5	5	5	5	5	5	5	5	5	43295000	55001000	51712000	41517000	82154000	99802000	0.695537	0.883595	0.830757	0.666974	1.31981	1.60333	0.959	1.494	1.93	1.4897	0.285909
TRINITY_DN713_c0_g1_m.11457	Lysozyme C OS=Penaeus merguiensis OX=71412 PE=2 SV=1	--	25.69	4.4	1	1	1	0	0	1	0	0	0	0	0	1	1	1	0	0	0	1	1	1	0	0	0	0	0	1288900	0					1
TRINITY_DN723_c0_g3_m.11542	Aspartate aminotransferase, mitochondrial OS=Mus musculus OX=10090 GN=Got2 PE=1 SV=1	Got2	46.963	6.6	5	2	2	0	3	2	0	0	0	0	2	1	0	0	1	0	2	1	0	0	1	0	7572800	0	0	0	0		1
TRINITY_DN7318_c0_g1_m.11599	Peroxiredoxin-5, mitochondrial OS=Homo sapiens OX=9606 GN=PRDX5 PE=1 SV=4	PRDX5	19.668	20.2	6	2	2	2	1	1	0	1	1	2	2	2	1	2	2	2	2	2	1	2	2	6097400	7192900	5097700	0	4715900	5606600	1.06188	1.25266	0.887776		0.821285	0.976402		0.656	1.1	0.8421	0.331957
TRINITY_DN734_c0_g1_m.11612	60S ribosomal protein L31 OS=Paralichthys olivaceus OX=8255 GN=rpl31 PE=2 SV=1	rpl31	15.63	17.2	3	1	1	0	1	1	0	1	0	1	1	1	0	1	1	1	1	1	0	1	1	0	0	0	0	0	8337600						1
TRINITY_DN739_c0_g1_m.11664	Integrin beta pat-3 OS=Caenorhabditis elegans OX=6239 GN=pat-3 PE=1 SV=1	pat-3	42.896	14.1	6	3	3	1	1	0	1	1	2	1	2	1	3	1	3	1	2	1	3	1	3	0	22464000	0	24750000	0	31462000		0.856576		0.943744		1.19968				1.2512
TRINITY_DN74_c0_g1_m.11709	Serine/threonine-protein phosphatase 2A catalytic subunit alpha isoform OS=Oryctolagus cuniculus OX=9986 GN=PPP2CA PE=2 SV=1	PPP2CA	35.609	15.2	6	3	3	1	1	1	0	1	2	3	2	2	1	3	3	3	2	2	1	3	3	10048000	9068700	8085500	0	8421500	7839300	1.15593	1.04327	0.930159		0.968813	0.901836		0.929	0.97	0.8967	0.303112
TRINITY_DN740_c0_g1_m.11671	Heat shock protein 60A OS=Drosophila melanogaster OX=7227 GN=Hsp60A PE=1 SV=3	Hsp60A	64.359	19	15	8	8	1	1	3	1	4	5	6	6	7	5	7	7	6	6	7	5	7	7	29089000	19712000	28167000	22465000	57110000	48403000	0.85161	0.577089	0.824617	0.657685	1.67195	1.41705	0.772	2.897	1.718	1.6627	0.225191
TRINITY_DN741_c0_g1_m.11676	Heat shock 70 kDa protein cognate 5 OS=Drosophila melanogaster OX=7227 GN=Hsc70-5 PE=1 SV=2	Hsc70-5	76.132	1.6	5	1	1	1	1	1	0	1	1	1	1	1	1	1	1	1	1	1	1	1	1	0	0	0	0	0	1829900						1
TRINITY_DN750_c0_g1_m.11711	Dolichyl-diphosphooligosaccharide--protein glycosyltransferase 48 kDa subunit OS=Drosophila melanogaster OX=7227 GN=Ost48 PE=2 SV=2	Ost48	48.54	4.1	1	1	1	0	0	0	0	1	0	1	1	1	0	1	1	1	1	1	0	1	1	0	0	0	0	0	2164800						1
TRINITY_DN754_c0_g1_m.11736	Aspartate--tRNA ligase, cytoplasmic OS=Rattus norvegicus OX=10116 GN=Dars PE=1 SV=1	Dars	61.583	19.2	14	9	9	2	2	3	0	2	5	6	5	5	7	7	7	6	5	5	7	7	7	21687000	22268000	19388000	17419000	27206000	34691000	0.912119	0.936555	0.815427	0.732614	1.14424	1.45905	0.803	1.222	1.789	1.2522	0.414157
TRINITY_DN7555_c1_g1_m.11740	flightin-like [Penaeus vannamei]	--	15.512	26.9	5	3	3	0	0	0	2	2	1	1	1	0	2	2	2	1	1	0	2	2	2	0	0	0	0	26132000	13374000					1.32294	0.677062
TRINITY_DN757_c0_g1_m.11757	Progranulin OS=Rattus norvegicus OX=10116 GN=Grn PE=1 SV=3	Grn	50.728	7.6	12	3	3	2	3	2	2	2	1	3	3	3	2	3	3	3	3	3	2	3	3	50015000	36409000	36003000	66534000	50794000	55811000	1.01531	0.739104	0.730862	1.35064	1.03112	1.13296	1.33	1.395	1.55	1.4142	0.0578728
TRINITY_DN760_c0_g1_m.11789	60S ribosomal protein L32 OS=Spodoptera frugiperda OX=7108 GN=RpL32 PE=2 SV=1	RpL32	16.347	24.3	6	3	3	1	1	2	0	0	2	2	2	3	2	2	3	2	2	3	2	2	3	26084000	23852000	24662000	0	21616000	24555000	1.07991	0.987505	1.02104		0.894932	1.01661		0.906	0.996	0.9284	0.284848
TRINITY_DN7647_c0_g1_m.11825	Rab GTPase-binding effector protein 1 OS=Homo sapiens OX=9606 GN=RABEP1 PE=1 SV=2	RABEP1	61.272	2.4	0	1	1	0	0	0	0	0	0	0	0	1	0	0	0	0	0	1	0	0	0	0	0	0	0	0	0
TRINITY_DN7667_c0_g2_m.11840	Zinc finger E-box-binding homeobox protein zag-1 OS=Caenorhabditis elegans OX=6239 GN=zag-1 PE=2 SV=1	zag-1	107.64	1.8	1	1	1	0	1	0	0	0	0	0	1	0	0	0	0	0	1	0	0	0	0	0	12945000	0	0	0	0		1
TRINITY_DN7678_c0_g2_m.11852	Nuclear RNA export factor 1 OS=Coturnix japonica OX=93934 GN=NXF1 PE=1 SV=1	NXF1	69.539	1.5	0	1	1	0	0	0	0	0	0	1	1	1	1	1	1	1	1	1	1	1	1	0	0	0	0	0	0
TRINITY_DN77_c0_g3_m.11975	Coronin-1C-A OS=Danio rerio OX=7955 GN=coro1ca PE=2 SV=1	coro1ca	58.461	21.6	21	7	7	3	6	4	0	4	4	7	7	6	4	4	5	7	7	6	4	4	5	43808000	51987000	39576000	35405000	33374000	46401000	1.04908	1.24494	0.947735	0.847851	0.799215	1.11118	0.808	0.642	1.172	0.8508	0.268145
TRINITY_DN7712_c0_g1_m.11922	Probable 4-coumarate--CoA ligase 3 OS=Oryza sativa subsp. japonica OX=39947 GN=4CL3 PE=2 SV=1	4CL3	64.845	10.5	4	5	5	0	1	2	0	0	1	5	5	5	3	5	3	5	5	5	3	5	3	12362000	15052000	20592000	0	13837000	11302000	0.845034	1.02892	1.40762		0.945861	0.772575		0.919	0.549	0.7855	0.356302
TRINITY_DN773_c0_g1_m.11934	Endoplasmin OS=Bos taurus OX=9913 GN=HSP90B1 PE=2 SV=1	HSP90B1	90.619	1.5	3	1	1	1	0	0	0	1	1	1	1	1	0	1	1	1	1	1	0	1	1	0	0	0	0	0	5961600						1
TRINITY_DN79_c0_g1_m.12112	Longitudinals lacking protein-like OS=Drosophila melanogaster OX=7227 GN=lolal PE=1 SV=1	lolal	14.449	19.8	5	2	2	0	1	1	0	1	2	1	2	1	1	1	2	1	2	1	1	1	2	0	7626300	0	0	0	0		1
TRINITY_DN796_c0_g1_m.12084	Protein singed OS=Drosophila melanogaster OX=7227 GN=sn PE=1 SV=1	sn	56.99	35.2	55	14	14	11	13	13	6	8	4	13	14	14	9	11	12	13	14	14	9	11	12	151570000	147160000	157240000	94280000	88242000	107370000	1.21929	1.18381	1.2649	0.758424	0.709852	0.863725	0.622	0.6	0.683	0.6358	0.00168493
TRINITY_DN797_c0_g1_m.12102	hypothetical protein	--	23.97	49.6	28	8	8	0	1	0	8	10	9	3	5	4	8	8	7	3	5	4	8	8	7	5337800	36606000	4909100	1560500000	1012200000	1396100000	0.007975	0.054695	0.007335	2.33163	1.51238	2.08599	292.367	27.651	284.388	84.7082	0.00187299
TRINITY_DN798_c0_g1_m.12109	Gamma-interferon-inducible lysosomal thiol reductase OS=Danio rerio OX=7955 GN=ifi30 PE=1 SV=1	ifi30	26.104	52.3	37	10	10	8	7	6	4	6	6	9	9	9	9	9	10	9	9	9	9	9	10	292100000	181400000	307290000	224020000	234500000	222120000	1.19924	0.74475	1.2616	0.919729	0.962756	0.911929	0.767	1.293	0.723	0.8717	0.54635
TRINITY_DN799_c0_g1_m.12110	Leukocyte elastase inhibitor OS=Xenopus laevis OX=8355 GN=serpinb1 PE=2 SV=1	serpinb1	49.874	14	12	5	5	0	0	0	4	4	4	2	2	1	5	5	4	2	2	1	5	5	4	7231400	9368800	0	52371000	41283000	30146000	0.257528	0.333646		1.86506	1.47019	1.07357	7.242	4.406		4.9718	0.00607777
TRINITY_DN8_c0_g1_m.12794	Heterogeneous nuclear ribonucleoprotein F OS=Rattus norvegicus OX=10116 GN=Hnrnpf PE=1 SV=3	Hnrnpf	57.724	12.8	17	6	6	4	3	3	1	3	3	6	6	5	6	6	6	6	6	5	6	6	6	36787000	37696000	25676000	42178000	50368000	72932000	0.830916	0.851448	0.579949	0.952684	1.13767	1.64733	1.147	1.336	2.84	1.6522	0.0737012
TRINITY_DN80_c0_g1_m.12178	Ras-related protein Rab-11A OS=Gallus gallus OX=9031 GN=RAB11A PE=2 SV=1	RAB11A	24.473	16.2	10	3	3	2	1	2	1	2	2	2	2	2	3	3	3	2	2	2	3	3	3	15950000	12384000	15583000	13208000	14794000	13444000	1.12109	0.870447	1.0953	0.928365	1.03984	0.944953	0.828	1.195	0.863	0.9437	0.581095
TRINITY_DN800_c0_g2_m.12131	Vesicle-fusing ATPase 1 OS=Drosophila melanogaster OX=7227 GN=comt PE=2 SV=1	comt	82.085	1.6	1	1	1	0	0	0	0	0	1	0	0	0	1	1	1	0	0	0	1	1	1	0	0	0	0	0	3313100						1
TRINITY_DN8099_c0_g3_m.12172	Phenoloxidase-activating factor 1 OS=Holotrichia diomphalia OX=33394 GN=PPAF1 PE=1 SV=1	PPAF1	38.633	17.8	12	5	5	2	2	0	1	4	3	5	5	4	4	5	5	5	5	4	4	5	5	33847000	39293000	26667000	23108000	34771000	43072000	1.01158	1.17434	0.796989	0.690623	1.03919	1.28728	0.683	0.885	1.615	1.0115	0.971498
TRINITY_DN814_c1_g2_m.12227	Clotting factor B OS=Tachypleus tridentatus OX=6853 PE=1 SV=1	--	46.028	6	5	2	2	2	1	2	0	0	0	2	1	2	0	0	0	2	1	2	0	0	0	5267900	0	4487800	0	0	0	1.07996		0.920036
TRINITY_DN8177_c0_g1_m.12257	2-hydroxyacyl-CoA lyase 1 OS=Homo sapiens OX=9606 GN=HACL1 PE=1 SV=2	HACL1	36.108	3.1	0	1	1	0	0	0	0	0	0	1	1	1	1	1	1	1	1	1	1	1	1	0	0	0	0	0	0
TRINITY_DN818_c0_g1_m.12261	Guanine nucleotide-binding protein subunit beta-2-like 1 OS=Danio rerio OX=7955 GN=gnb2l1 PE=2 SV=1	gnb2l1	35.64	17.6	18	5	5	2	4	3	0	5	4	4	4	5	3	5	4	4	4	5	3	5	4	21891000	21714000	22089000	22752000	25406000	30304000	0.911138	0.903771	0.919379	0.946974	1.05744	1.2613	1.039	1.17	1.372	1.1944	0.110904
TRINITY_DN830_c0_g1_m.12331	NADH dehydrogenase [ubiquinone] flavoprotein 2, mitochondrial OS=Pan troglodytes OX=9598 GN=NDUFV2 PE=2 SV=1	NDUFV2	29.236	4.5	9	1	1	2	2	1	2	1	1	1	1	1	1	1	1	1	1	1	1	1	1	129480000	176230000	154680000	177100000	113090000	85636000	0.929042	1.26448	1.10986	1.27072	0.811441	0.614454	1.368	0.642	0.554	0.8163	0.354178
TRINITY_DN8319_c0_g3_m.12332	Lipase 3 OS=Drosophila melanogaster OX=7227 GN=Lip3 PE=2 SV=1	Lip3	49.472	17.2	10	6	6	1	0	4	1	2	2	5	4	5	3	5	3	5	4	5	3	5	3	23227000	20123000	31504000	20104000	24367000	28764000	0.941069	0.815307	1.27642	0.814537	0.987258	1.16541	0.866	1.211	0.913	0.9784	0.934546
TRINITY_DN8343_c0_g1_m.12343	Superoxide dismutase [Cu-Zn] OS=Halocynthia roretzi OX=7729 PE=1 SV=2	--	23.042	25.6	18	4	4	4	3	3	3	2	3	4	4	4	4	4	3	4	4	4	4	4	3	39860000	53406000	32224000	31150000	28574000	41541000	1.05471	1.41314	0.852656	0.824238	0.756076	1.09919	0.781	0.535	1.289	0.807	0.327989
TRINITY_DN8421_c0_g1_m.12388	Heterogeneous nuclear ribonucleoprotein 27C OS=Drosophila melanogaster OX=7227 GN=Hrb27C PE=1 SV=2	Hrb27C	42.907	14.2	14	4	4	3	2	2	0	3	4	4	4	4	3	3	3	4	4	4	3	3	3	17032000	16460000	16113000	15594000	24888000	27736000	0.867335	0.838206	0.820536	0.794106	1.26739	1.41242	0.916	1.512	1.721	1.3752	0.17813
TRINITY_DN8507_c0_g2_m.12453	Tubulin alpha-2/alpha-4 chain OS=Patella vulgata OX=6465 GN=TUB2 PE=2 SV=1	TUB2	18.149	21.6	7	3	1	1	0	1	2	1	2	3	3	3	3	3	3	1	1	1	1	1	1	17630000	18464000	15471000	31664000	20764000	37992000	0.745008	0.780251	0.653773	1.33806	0.877445	1.60546	1.796	1.125	2.456	1.7535	0.0458972
TRINITY_DN856_c0_g3_m.12482	Protein disulfide-isomerase OS=Drosophila melanogaster OX=7227 GN=Pdi PE=2 SV=1	Pdi	57.109	39.9	40	15	15	7	7	7	6	6	7	13	14	15	13	13	14	13	14	15	13	13	14	186490000	151520000	176570000	170140000	147620000	157580000	1.13033	0.918377	1.07021	1.03123	0.894739	0.955107	0.912	0.974	0.892	0.9237	0.358414
TRINITY_DN864_c0_g1_m.12551	T-complex protein 1 subunit delta OS=Ochlerotatus triseriatus OX=7162 PE=2 SV=1	--	57.601	19.9	28	8	8	4	5	6	2	7	4	6	7	8	3	7	5	6	7	8	3	7	5	46363000	35296000	46869000	33338000	40349000	38125000	1.15743	0.881152	1.17007	0.832271	1.0073	0.951777	0.719	1.143	0.813	0.8699	0.284552
TRINITY_DN8658_c0_g2_m.12555	Phospholipase D beta 1 OS=Arabidopsis thaliana OX=3702 GN=PLDBETA1 PE=1 SV=4	PLDBETA1	105.74	3.1	3	2	2	0	1	1	0	1	0	0	1	1	1	1	0	0	1	1	1	1	0	0	0	1427800	0	0	0			1
TRINITY_DN867_c0_g1_m.12571	Crustacean calcium-binding protein 23 OS=Faxonius limosus OX=28379 PE=1 SV=1	--	22.681	54.9	19	9	9	2	2	7	4	3	1	6	7	9	5	5	3	6	7	9	5	5	3	32251000	46101000	61581000	54102000	36162000	29595000	0.74485	1.06472	1.42224	1.24951	0.835176	0.683508	1.678	0.784	0.481	0.8565	0.585366
TRINITY_DN871_c1_g4_m.12607	Laccase-1 OS=Cryptococcus neoformans var. grubii serotype A (strain H99 / ATCC 208821 / CBS 10515 / FGSC 9487) OX=235443 GN=LAC1 PE=1 SV=1	LAC1	96.5	13.4	18	6	6	2	4	4	2	3	3	3	5	6	4	4	3	3	5	6	4	4	3	33456000	31265000	40929000	44022000	38041000	43328000	0.868833	0.811934	1.0629	1.14323	0.987903	1.1252	1.316	1.217	1.059	1.1869	0.132159
TRINITY_DN878_c0_g1_m.12674	hypothetical protein C7M84_009750 [Penaeus vannamei]	--	63.465	56.6	110	21	21	14	20	13	21	20	22	18	18	19	21	20	20	18	18	19	21	20	20	1300800000	1555800000	1295000000	2022200000	2206500000	1912500000	0.758278	0.906925	0.754897	1.17881	1.28624	1.11486	1.555	1.418	1.477	1.4792	0.00583308
TRINITY_DN879_c0_g2_m.12682	Asparagine--tRNA ligase, cytoplasmic OS=Bos taurus OX=9913 GN=NARS PE=2 SV=3	NARS	74.31	7.3	10	4	4	3	0	1	0	4	2	4	4	3	2	4	3	4	4	3	2	4	3	18553000	9430900	9891100	11683000	23951000	20211000	1.18777	0.603771	0.633233	0.747951	1.53336	1.29392	0.63	2.54	2.043	1.4745	0.268397
TRINITY_DN88_c1_g4_m.12734	Ribosomal protein S6 kinase 2 alpha OS=Gallus gallus OX=9031 GN=RPS6KA PE=2 SV=1	RPS6KA	83.339	10.5	10	6	6	2	2	5	0	1	0	5	4	6	3	4	4	5	4	6	3	4	4	18345000	19242000	19606000	10917000	11186000	16059000	1.15432	1.21076	1.23366	0.686928	0.703854	1.01048	0.595	0.581	0.819	0.6672	0.0291919
TRINITY_DN885_c0_g1_m.12711	T-complex protein 1 subunit theta OS=Gallus gallus OX=9031 GN=CCT8 PE=1 SV=3	CCT8	59.699	31	39	13	13	8	8	7	1	7	8	11	12	10	10	11	11	11	12	10	10	11	11	60681000	56357000	62336000	38875000	70814000	81914000	0.981425	0.91149	1.00819	0.628745	1.14531	1.32484	0.641	1.257	1.314	1.0682	0.939012
TRINITY_DN892_c0_g1_m.12767	Dolichyl-diphosphooligosaccharide--protein glycosyltransferase subunit 1 OS=Canis lupus familiaris OX=9615 GN=RPN1 PE=1 SV=1	RPN1	68.619	1.6	1	1	1	0	0	0	0	0	1	0	0	0	0	0	1	0	0	0	0	0	1	0	0	0	0	0	2172100						1
TRINITY_DN9_c0_g1_m.13335	Probable ATP-dependent RNA helicase DDX17 OS=Mus musculus OX=10090 GN=Ddx17 PE=1 SV=1	Ddx17	48.67	24.5	20	9	8	2	2	2	2	5	7	8	7	6	7	8	9	7	6	5	6	7	8	32164000	31259000	21408000	24510000	43261000	64759000	0.88785	0.862869	0.590943	0.67657	1.19417	1.7876	0.762	1.384	3.025	1.5623	0.281432
TRINITY_DN901_c0_g1_m.12806	hypothetical protein	--	54.988	5.8	3	2	2	1	1	0	0	0	1	1	2	1	1	0	1	1	2	1	1	0	1	0	0	0	0	0	6708500						1
TRINITY_DN913_c0_g1_m.12872	60S ribosomal protein L3 OS=Drosophila melanogaster OX=7227 GN=RpL3 PE=1 SV=3	RpL3	46.094	8.1	5	2	2	1	1	1	0	1	1	2	2	2	0	2	2	2	2	2	0	2	2	9584000	9200700	11257000	0	11475000	12661000	0.884497	0.849122	1.0389		1.05902	1.16847		1.247	1.125	1.2051	0.119377
TRINITY_DN914_c0_g1_m.12879	40S ribosomal protein S23 OS=Dermacentor variabilis OX=34621 GN=RpS23 PE=2 SV=1	RpS23	16.647	27.9	11	4	4	1	1	2	1	3	3	4	4	3	4	4	4	4	4	3	4	4	4	23016000	16954000	41816000	21949000	57401000	54067000	0.641701	0.472689	1.16586	0.611952	1.60038	1.50742	0.954	3.386	1.293	1.6313	0.308488
TRINITY_DN9151_c0_g6_m.12883	Alanine aminotransferase 2 OS=Xenopus laevis OX=8355 GN=gpt2 PE=2 SV=1	gpt2	54.345	15	10	5	5	1	3	1	2	2	1	5	5	3	4	4	3	5	5	3	4	4	3	16390000	17101000	16110000	22507000	19952000	23587000	0.850346	0.887234	0.835819	1.16771	1.03515	1.22374	1.373	1.167	1.464	1.3315	0.00580209
TRINITY_DN917_c1_g2_m.12895	14-3-3 protein epsilon OS=Drosophila melanogaster OX=7227 GN=14-3-3epsilon PE=1 SV=2	14-3-3epsilon	33.426	18.6	2	5	2	1	0	1	0	0	0	5	4	4	3	4	5	2	1	1	0	1	2	0	0	0	0	0	8384100						1
TRINITY_DN918_c0_g1_m.12902	Elongation factor 1-gamma OS=Artemia salina OX=85549 PE=1 SV=3	--	49.443	14	18	5	5	2	3	2	1	4	6	4	4	4	4	5	5	4	4	4	4	5	5	59068000	38775000	53839000	32246000	56068000	56983000	1.19338	0.783389	1.08773	0.65148	1.13277	1.15125	0.546	1.446	1.058	0.9579	0.804489
TRINITY_DN919_c0_g1_m.12907	60S ribosomal protein L12 OS=Homo sapiens OX=9606 GN=RPL12 PE=1 SV=1	RPL12	17.87	9.1	4	1	1	0	2	0	0	2	0	0	1	0	0	1	1	0	1	0	0	1	1	0	0	0	0	0	8112300						1
TRINITY_DN920_c1_g1_m.12909	Vacuolar protein sorting-associated protein 4A OS=Rattus norvegicus OX=10116 GN=Vps4a PE=1 SV=1	Vps4a	49.112	17.9	15	6	6	2	3	3	2	2	3	6	6	5	3	4	5	6	6	5	3	4	5	141990000	168700000	105540000	85969000	103470000	142720000	1.13837	1.35251	0.846138	0.689232	0.829542	1.14422	0.605	0.613	1.352	0.798	0.318564
TRINITY_DN925_c0_g2_m.12943	Catalase OS=Bos taurus OX=9913 GN=CAT PE=1 SV=3	CAT	58.766	29.5	34	11	11	2	7	3	4	13	5	9	10	6	9	11	11	9	10	6	9	11	11	51309000	64576000	46150000	103330000	175720000	111710000	0.556904	0.700904	0.500909	1.12154	1.90725	1.21249	2.014	2.721	2.421	2.4116	0.0111104
TRINITY_DN926_c0_g1_m.12944	PREDICTED: neurogenic locus notch homolog protein 1-like [Hyalella azteca]	--	40.463	32.6	22	8	8	5	5	10	0	0	2	5	6	7	6	6	6	5	6	7	6	6	6	128720000	98154000	146230000	34586000	24817000	39940000	1.63472	1.24654	1.8571	0.439237	0.315172	0.507231	0.269	0.253	0.273	0.2663	0.00192832
TRINITY_DN930_c0_g1_m.12994	PDZ and LIM domain protein Zasp OS=Drosophila melanogaster OX=7227 GN=Zasp52 PE=1 SV=2	Zasp52	39.37	31.2	32	9	9	4	6	6	3	5	8	8	8	8	8	6	9	8	8	8	8	6	9	43807000	46188000	51464000	65888000	66832000	75682000	0.751276	0.792109	0.882591	1.12996	1.14615	1.29792	1.504	1.447	1.471	1.4732	0.00389615
TRINITY_DN932_c0_g1_m.13000	60S ribosomal protein L10 OS=Bombyx mandarina OX=7092 GN=RpL10 PE=2 SV=1	RpL10	26.223	40.3	13	6	6	1	2	2	3	3	2	3	4	3	5	4	5	3	4	3	5	4	5	33848000	27364000	31914000	28344000	47480000	48312000	0.934761	0.755696	0.881351	0.78276	1.31123	1.33421	0.837	1.735	1.514	1.333	0.230763
TRINITY_DN933_c0_g1_m.13004	Nucleoprotein TPR OS=Homo sapiens OX=9606 GN=TPR PE=1 SV=3	TPR	187.41	1.3	0	2	2	0	0	0	0	0	0	1	1	0	1	1	0	1	1	0	1	1	0	0	0	0	0	9042400	0					1
TRINITY_DN94_c0_g1_m.13106	hypothetical protein	--	12.566	21.3	8	2	2	1	2	2	1	1	1	2	2	2	2	2	2	2	2	2	2	2	2	217110000	514290000	452590000	89041000	85786000	172060000	0.850924	2.01567	1.77385	0.34898	0.336223	0.674359	0.41	0.167	0.38	0.293	0.0257163
TRINITY_DN941_c0_g1_m.13028	Hemolymph clottable protein OS=Penaeus monodon OX=6687 PE=1 SV=1	--	192.83	74.1	1628	121	121	334	381	422	182	155	154	120	121	120	115	115	114	120	121	120	115	115	114	424540000000	472210000000	526120000000	186600000000	92344000000	115950000000	1.4013	1.55865	1.7366	0.615922	0.304805	0.382723	0.44	0.196	0.22	0.2775	0.00362646
TRINITY_DN950_c0_g1_m.13108	Myosin regulatory light chain sqh OS=Drosophila melanogaster OX=7227 GN=sqh PE=1 SV=1	sqh	22.728	25.1	16	4	4	3	3	3	1	3	3	4	3	4	2	2	3	4	3	4	2	2	3	43382000	35244000	35045000	33689000	23214000	31723000	1.28668	1.04531	1.03941	0.999194	0.688512	0.940884	0.777	0.659	0.905	0.7797	0.130277
TRINITY_DN9581_c0_g1_m.13145	Probable small nuclear ribonucleoprotein Sm D2 OS=Caenorhabditis elegans OX=6239 GN=snr-4 PE=1 SV=1	snr-4	13.837	22.5	2	2	2	1	0	0	0	0	1	1	1	1	1	1	2	1	1	1	1	1	2	0	0	0	0	0	1342100						1
TRINITY_DN962_c0_g1_m.13157	Chromatin-remodeling complex ATPase chain Iswi OS=Drosophila melanogaster OX=7227 GN=Iswi PE=1 SV=1	Iswi	122.8	0.7	0	1	1	0	0	0	0	0	0	1	0	0	0	0	0	1	0	0	0	0	0	0	0	0	0	0	0
TRINITY_DN975_c0_g1_m.13210	Poly(U)-specific endoribonuclease homolog OS=Drosophila melanogaster OX=7227 GN=CG2145 PE=2 SV=1	CG2145	41.598	47.4	55	15	15	7	8	10	10	12	8	12	13	14	14	14	13	12	13	14	14	14	13	467010000	688000000	656340000	851720000	800850000	766520000	0.662357	0.975785	0.930882	1.20799	1.13584	1.08715	1.824	1.164	1.168	1.3355	0.0739222
TRINITY_DN9769_c0_g1_m.13212	Paraplegin OS=Homo sapiens OX=9606 GN=SPG7 PE=1 SV=2	SPG7	86.457	1.7	11	1	1	2	2	1	1	2	3	1	1	1	1	1	1	1	1	1	1	1	1	416930000	288580000	331130000	366910000	382820000	286730000	1.20669	0.835213	0.958362	1.06192	1.10796	0.829859	0.88	1.327	0.866	0.9998	0.9807
TRINITY_DN978_c0_g1_m.13226	Methyltransferase-like protein 22 OS=Mus musculus OX=10090 GN=Mettl22 PE=2 SV=1	Mettl22	39.89	2.9	0	1	1	0	0	0	0	0	0	1	1	1	1	1	1	1	1	1	1	1	1	0	0	0	0	0	13633000						1
TRINITY_DN979_c0_g4_m.13231	Uncharacterized protein ZK1073.1 OS=Caenorhabditis elegans OX=6239 GN=ZK1073.1 PE=3 SV=1	ZK1073.1	38.689	23.8	18	7	7	4	4	5	1	2	2	5	4	5	2	4	4	5	4	5	2	4	4	24286000	26455000	23200000	24920000	40582000	26738000	0.876851	0.955163	0.837641	0.899742	1.46522	0.965381	1.026	1.534	1.152	1.2475	0.274623
TRINITY_DN982_c0_g1_m.13267	suppressor protein SRP40-like [Penaeus vannamei]	--	66.046	2.2	5	1	1	1	1	0	1	1	1	1	1	1	1	1	1	1	1	1	1	1	1	0	0	0	0	0	37793000						1
TRINITY_DN99_c1_g1_m.13330	Glutamate dehydrogenase, mitochondrial OS=Drosophila melanogaster OX=7227 GN=Gdh PE=1 SV=2	Gdh	64.322	30.5	27	15	15	1	2	0	5	11	8	9	10	8	11	15	12	9	10	8	11	15	12	51332000	44274000	39341000	132560000	156020000	124420000	0.562084	0.484799	0.430783	1.45153	1.70841	1.3624	2.582	3.524	3.163	3.0605	0.000395627
TRINITY_DN9938_c0_g1_m.13298	Nucleobindin-2 OS=Homo sapiens OX=9606 GN=NUCB2 PE=1 SV=3	NUCB2	71.367	13.6	20	7	7	0	2	1	6	6	5	3	4	3	5	7	6	3	4	3	5	7	6	19926000	22106000	22389000	106000000	74451000	86073000	0.361256	0.40078	0.40591	1.92177	1.34979	1.56049	5.32	3.368	3.844	4.1372	0.000205354
